# Supplementary material for: ADGRL1 is a glucose receptor involved in mediating energy and glucose homeostasis
Source: Diabetologia. Author manuscript; Available in PMC 2024 Feb 5. (PMC10709246; doi:10.1007/s00125-023-06010-6)
Supplement: Supp. Data [file NIHMS1936616-supplement-Supp__Data.xlsx]

## Sheet: Table 1
Proteomics analyses of glucose bound mouse hypothalamic neurons
FT, flow through (unbound cells that pass through magnetic columns); Enr, enriched cells (conjugate-bound cells that are held within magnetic columns after which they are eluted); Ctrl, control biotinylated conjugate; glucose, biotinylated glucose conjugate; PSM, peptide-spectrum match
Protein FDR Confidence	Accession	Description	MW [kDa]	# Unique Peptides	# of Peptides				# of PSMs				Abundance Ratio (log2)		Abundance Counts
					Control - Enriched	Glucose - Enriched	Control-flow through	Glucose-flow through	Control - Enriched	Glucose - Enriched	Control-flow through	Glucose-flow through	(glucose-Enr)/(Ctrl-Enr)	(glucose-FT)/(Ctrl-FT)	Control - Enriched	Glucose - Enriched	Control-flow through	Glucose-flow through
High	Q80TR1	Adhesion G protein-coupled receptor L1 OS=Mus musculus (Mouse) OX=10090 GN=Adgrl1 PE=1 SV=2	161.6	66	37	64	47	15	64	977	176	19	6.64	-5.74	49	84	53	19
High	P68369	Tubulin alpha-1A chain OS=Mus musculus (Mouse) OX=10090 GN=Tuba1a PE=1 SV=1	50.1	1	29	28	37	38	77	63	331	318	0.22	-0.1	38	33	47	48
High	Q9CWF2	Tubulin beta-2B chain OS=Mus musculus (Mouse) OX=10090 GN=Tubb2b PE=1 SV=1	49.9	2	33	31	34	35	134	103	242	218	0.31	-0.18	2	2	3	3
High	Q7TMM9	Tubulin beta-2A chain OS=Mus musculus (Mouse) OX=10090 GN=Tubb2a PE=1 SV=1	49.9	3	32	31	34	35	132	104	239	217	0.66	-0.18	51	51	55	57
High	P68372	Tubulin beta-4B chain OS=Mus musculus (Mouse) OX=10090 GN=Tubb4b PE=1 SV=1	49.8	1	31	29	31	34	128	98	220	212	0.87	-0.08	12	13	13	15
High	P68368	Tubulin alpha-4A chain OS=Mus musculus (Mouse) OX=10090 GN=Tuba4a PE=1 SV=1	49.9	10	27	26	31	32	63	57	274	263	0.62	-0.23	6	7	7	9
High	P99024	Tubulin beta-5 chain OS=Mus musculus (Mouse) OX=10090 GN=Tubb5 PE=1 SV=1	49.6	5	30	29	32	34	122	94	221	207	0.99	-0.2	6	6	7	6
High	Q6PIC6	Sodium/potassium-transporting ATPase subunit alpha-3 OS=Mus musculus (Mouse) OX=10090 GN=Atp1a3 PE=1 SV=1	111.6	53	62	33	69	68	109	45	242	239	-1.81	-0.14	53	28	56	52
High	Q9D6F9	Tubulin beta-4A chain OS=Mus musculus (Mouse) OX=10090 GN=Tubb4a PE=1 SV=3	49.6	8	30	29	31	32	112	95	198	190	1.85	-0.29	10	11	12	12
High	Q9JHU4	Cytoplasmic dynein 1 heavy chain 1 OS=Mus musculus (Mouse) OX=10090 GN=Dync1h1 PE=1 SV=2	531.7	201	89		167	159	91		199	203	-1.31	-0.03	84	11	106	114
High	Q9ERD7	Tubulin beta-3 chain OS=Mus musculus (Mouse) OX=10090 GN=Tubb3 PE=1 SV=1	50.4	14	30	29	32	32	98	82	164	147	0.82	-0.23	20	17	18	21
High	P16546	Spectrin alpha chain, non-erythrocytic 1 OS=Mus musculus (Mouse) OX=10090 GN=Sptan1 PE=1 SV=4	284.4	157	92	36	124	127	101	37	164	177	0.51	0	85	26	85	89
High	Q9QYR6	Microtubule-associated protein 1A OS=Mus musculus (Mouse) OX=10090 GN=Map1a PE=1 SV=2	300	160	41	158	56	31	43	305	70	37	6.64	-1.57	61	159	58	28
High	Q6PIE5	Sodium/potassium-transporting ATPase subunit alpha-2 OS=Mus musculus (Mouse) OX=10090 GN=Atp1a2 PE=1 SV=1	112.1	54	62	24	69	71	95	32	162	160	-1.64	0.03	72	30	71	75
High	Q68FD5	Clathrin heavy chain 1 OS=Mus musculus (Mouse) OX=10090 GN=Cltc PE=1 SV=3	191.4	108	78	20	97	95	95	24	162	167	-1.59	-0.15	82	17	88	89
High	P16858	Glyceraldehyde-3-phosphate dehydrogenase OS=Mus musculus (Mouse) OX=10090 GN=Gapdh PE=1 SV=2	35.8	5	21	10	27	27	51	16	185	173	-2.53	-0.01	34	17	34	36
High	P60710	Actin, cytoplasmic 1 OS=Mus musculus (Mouse) OX=10090 GN=Actb PE=1 SV=1	41.7	13	28	22	30	31	60	44	157	147	-0.15	-0.09	37	36	41	41
High	Q04447	Creatine kinase B-type OS=Mus musculus (Mouse) OX=10090 GN=Ckb PE=1 SV=1	42.7	29	24	4	28	30	46	4	168	164	-5.07	-0.19	30	6	37	39
High	O08553	Dihydropyrimidinase-related protein 2 OS=Mus musculus (Mouse) OX=10090 GN=Dpysl2 PE=1 SV=2	62.2	35	34	17	39	39	71	19	152	135	-2.76	-0.18	41	18	44	46
High	P17182	Alpha-enolase OS=Mus musculus (Mouse) OX=10090 GN=Eno1 PE=1 SV=3	47.1	31	30	6	37	37	53	6	165	144	-3.52	-0.13	38	10	37	35
High	P52480	Pyruvate kinase PKM OS=Mus musculus (Mouse) OX=10090 GN=Pkm PE=1 SV=4	57.8	53	43	3	49	49	63	3	153	144	-4.66	-0.27	46	10	59	54
High	P63017	Heat shock cognate 71 kDa protein OS=Mus musculus (Mouse) OX=10090 GN=Hspa8 PE=1 SV=1	70.8	38	40	35	50	47	71	61	115	112	1.42	-0.13	48	48	54	56
High	P07724	Serum albumin OS=Mus musculus (Mouse) OX=10090 GN=Alb PE=1 SV=3	68.6	58	40	9	54	53	62	54	124	112	3.71	-0.27	47	12	58	55
High	P14873	Microtubule-associated protein 1B OS=Mus musculus (Mouse) OX=10090 GN=Map1b PE=1 SV=2	270.1	100	42	89	69	64	46	141	84	79	4.42	-0.42	51	86	50	45
High	P17183	Gamma-enolase OS=Mus musculus (Mouse) OX=10090 GN=Eno2 PE=1 SV=2	47.3	28	22	3	31	33	37	3	155	148	-3.64	0.18	25	4	29	31
High	P20357	Microtubule-associated protein 2 OS=Mus musculus (Mouse) OX=10090 GN=Map2 PE=1 SV=2	199	97	54	49	74	84	58	55	108	122	2.39	-0.01	60	47	63	70
High	Q62261	Spectrin beta chain, non-erythrocytic 1 OS=Mus musculus (Mouse) OX=10090 GN=Sptbn1 PE=1 SV=2	274.1	111	63	19	95	106	68	19	115	132	3.06	-0.07	64	21	67	76
High	P56480	ATP synthase subunit beta, mitochondrial OS=Mus musculus (Mouse) OX=10090 GN=Atp5f1b PE=1 SV=2	56.3	32	26	21	32	30	55	29	132	115	-1.17	-0.09	36	28	40	40
High	Q8VDN2	Sodium/potassium-transporting ATPase subunit alpha-1 OS=Mus musculus (Mouse) OX=10090 GN=Atp1a1 PE=1 SV=1	112.9	34	41	19	52	53	63	26	121	118	-2.17	-0.18	23	5	28	28
High	O08599	Syntaxin-binding protein 1 OS=Mus musculus (Mouse) OX=10090 GN=Stxbp1 PE=1 SV=2	67.5	55	46	19	51	49	69	21	106	116	-2.17	-0.27	53	17	58	59
High	P07901	Heat shock protein HSP 90-alpha OS=Mus musculus (Mouse) OX=10090 GN=Hsp90aa1 PE=1 SV=4	84.7	49	42	4	61	60	60	4	124	116	-4.15	-0.07	52	9	59	61
High	P11499	Heat shock protein HSP 90-beta OS=Mus musculus (Mouse) OX=10090 GN=Hsp90ab1 PE=1 SV=3	83.2	39	44	8	53	57	62	9	112	120	-2.04	-0.04	33	7	35	39
High	Q03265	ATP synthase subunit alpha, mitochondrial OS=Mus musculus (Mouse) OX=10090 GN=Atp5f1a PE=1 SV=1	59.7	47	38	24	43	44	57	29	99	95	-1.04	-0.11	44	32	47	52
High	Q7TSJ2	Microtubule-associated protein 6 OS=Mus musculus (Mouse) OX=10090 GN=Map6 PE=1 SV=2	96.4	75	33	54	59	52	38	84	82	73	3.82	-0.45	56	61	57	52
High	P05064	Fructose-bisphosphate aldolase A OS=Mus musculus (Mouse) OX=10090 GN=Aldoa PE=1 SV=2	39.3	11	30	8	33	34	47	8	102	105	-2.19	0.03	32	6	39	35
High	P46460	Vesicle-fusing ATPase OS=Mus musculus (Mouse) OX=10090 GN=Nsf PE=1 SV=2	82.6	66	41	9	59	57	45	9	98	98	-3.25	-0.19	48	9	55	57
High	P39053	Dynamin-1 OS=Mus musculus (Mouse) OX=10090 GN=Dnm1 PE=1 SV=2	97.7	47	44	4	61	61	57	5	91	94	-1.08	-0.21	52	11	60	67
High	P63038	60 kDa heat shock protein, mitochondrial OS=Mus musculus (Mouse) OX=10090 GN=Hspd1 PE=1 SV=1	60.9	49	34	5	46	44	43	5	106	90	-3.87	-0.05	33	6	43	41
High	O88935	Synapsin-1 OS=Mus musculus (Mouse) OX=10090 GN=Syn1 PE=1 SV=2	74.1	31	27	27	32	32	44	42	78	67	1.35	-0.34	32	28	36	37
High	Q99KI0	Aconitate hydratase, mitochondrial OS=Mus musculus (Mouse) OX=10090 GN=Aco2 PE=1 SV=1	85.4	55	30	1	47	50	44	1	90	94	-3.99	-0.18	40	7	47	45
High	P26443	Glutamate dehydrogenase 1, mitochondrial OS=Mus musculus (Mouse) OX=10090 GN=Glud1 PE=1 SV=1	61.3	39	34	3	36	39	54	3	78	78	-4.94	-0.23	42	5	42	39
High	P50516	V-type proton ATPase catalytic subunit A OS=Mus musculus (Mouse) OX=10090 GN=Atp6v1a PE=1 SV=2	68.3	47	34	8	43	41	48	8	79	76	-3.07	-0.27	40	9	46	44
High	P19096	Fatty acid synthase OS=Mus musculus (Mouse) OX=10090 GN=Fasn PE=1 SV=2	272.3	86	37		66	67	38		78	85	-3.12	0.1	30	2	42	45
High	P16330	2',3'-cyclic-nucleotide 3'-phosphodiesterase OS=Mus musculus (Mouse) OX=10090 GN=Cnp PE=1 SV=3	47.1	43	30	26	36	43	42	33	56	70	0.27	-0.09	34	27	37	40
High	P61922	4-aminobutyrate aminotransferase, mitochondrial OS=Mus musculus (Mouse) OX=10090 GN=Abat PE=1 SV=1	56.4	36	25	1	33	33	39	1	74	76	-6.64	-0.16	29	1	34	35
High	Q8CI94	Glycogen phosphorylase, brain form OS=Mus musculus (Mouse) OX=10090 GN=Pygb PE=1 SV=3	96.7	45	29		50	54	33		76	80	-2	0.03	38	10	48	52
High	P20029	Endoplasmic reticulum chaperone BiP OS=Mus musculus (Mouse) OX=10090 GN=Hspa5 PE=1 SV=3	72.4	47	35	14	42	44	43	15	64	66	-0.69	0.1	30	11	29	34
High	P50396	Rab GDP dissociation inhibitor alpha OS=Mus musculus (Mouse) OX=10090 GN=Gdi1 PE=1 SV=3	50.5	32	29	2	35	38	46	3	68	67	-3.32	-0.2	36	5	38	38
High	P68033	Actin, alpha cardiac muscle 1 OS=Mus musculus (Mouse) OX=10090 GN=Actc1 PE=1 SV=1	42	5	19	15	17	19	44	34	51	51	0.26	0.27	7	8	5	5
High	P09411	Phosphoglycerate kinase 1 OS=Mus musculus (Mouse) OX=10090 GN=Pgk1 PE=1 SV=4	44.5	39	27	2	33	36	43	2	64	69	-4.17	-0.09	32	4	36	42
High	P05063	Fructose-bisphosphate aldolase C OS=Mus musculus (Mouse) OX=10090 GN=Aldoc PE=1 SV=4	39.4	31	28	2	31	35	39	2	65	71	-5.66	-0.01	25	3	30	33
High	P62631	Elongation factor 1-alpha 2 OS=Mus musculus (Mouse) OX=10090 GN=Eef1a2 PE=1 SV=1	50.4	22	21	24	27	30	32	34	53	54	1.71	-0.19	23	24	30	32
High	P13595	Neural cell adhesion molecule 1 OS=Mus musculus (Mouse) OX=10090 GN=Ncam1 PE=1 SV=3	119.4	42	25	7	40	39	34	7	65	65	-2.11	-0.04	34	9	38	39
High	Q9DBG3	AP-2 complex subunit beta OS=Mus musculus (Mouse) OX=10090 GN=Ap2b1 PE=1 SV=1	104.5	32	33	12	46	47	38	13	58	61	-0.36	-0.31	38	20	39	38
High	Q9WV92	Band 4.1-like protein 3 OS=Mus musculus (Mouse) OX=10090 GN=Epb41l3 PE=1 SV=1	103.3	45	29	24	38	41	29	27	49	57	1.69	-0.02	25	22	25	28
High	Q9DBJ1	Phosphoglycerate mutase 1 OS=Mus musculus (Mouse) OX=10090 GN=Pgam1 PE=1 SV=3	28.8	18	19	1	21	23	31	1	60	70	-4.25	0.07	20	2	25	27
High	P63101	14-3-3 protein zeta/delta OS=Mus musculus (Mouse) OX=10090 GN=Ywhaz PE=1 SV=1	27.8	21	20	12	25	30	34	13	53	60	-2.22	0.06	23	13	29	32
High	Q61316	Heat shock 70 kDa protein 4 OS=Mus musculus (Mouse) OX=10090 GN=Hspa4 PE=1 SV=1	94.1	50	31		49	48	34		63	59	-0.52	0.09	30	6	41	43
High	P17427	AP-2 complex subunit alpha-2 OS=Mus musculus (Mouse) OX=10090 GN=Ap2a2 PE=1 SV=2	104	31	29	14	40	43	32	15	54	54	-1.07	0.09	18	8	19	22
High	P61982	14-3-3 protein gamma OS=Mus musculus (Mouse) OX=10090 GN=Ywhag PE=1 SV=2	28.3	16	18	16	21	23	31	20	47	53	-0.47	0.09	18	17	23	23
High	Q8CHC4	Synaptojanin-1 OS=Mus musculus (Mouse) OX=10090 GN=Synj1 PE=1 SV=3	172.5	55	32	3	49	43	33	3	62	53	-3.81	-0.57	32	4	40	32
High	P17426	AP-2 complex subunit alpha-1 OS=Mus musculus (Mouse) OX=10090 GN=Ap2a1 PE=1 SV=1	107.6	33	31	16	37	41	34	17	50	50	2.17	-0.33	36	15	36	36
High	P62814	V-type proton ATPase subunit B, brain isoform OS=Mus musculus (Mouse) OX=10090 GN=Atp6v1b2 PE=1 SV=1	56.5	30	24	7	27	28	34	7	53	56	-1.85	-0.23	23	11	31	30
High	Q6ZQ38	Cullin-associated NEDD8-dissociated protein 1 OS=Mus musculus (Mouse) OX=10090 GN=Cand1 PE=1 SV=2	136.2	50	32		48	42	34		59	56	-1.24	-0.05	31	1	37	37
High	Q64332	Synapsin-2 OS=Mus musculus (Mouse) OX=10090 GN=Syn2 PE=1 SV=2	63.3	21	20	15	21	24	32	23	45	48	-0.71	-0.34	22	8	21	21
High	P10126	Elongation factor 1-alpha 1 OS=Mus musculus (Mouse) OX=10090 GN=Eef1a1 PE=1 SV=3	50.1	17	19	23	23	24	27	32	46	43	1.36	-0.26	14	14	15	16
High	P62259	14-3-3 protein epsilon OS=Mus musculus (Mouse) OX=10090 GN=Ywhae PE=1 SV=1	29.2	26	23	7	24	28	38	7	48	54	-2.93	0.02	25	5	20	21
High	Q01853	Transitional endoplasmic reticulum ATPase OS=Mus musculus (Mouse) OX=10090 GN=Vcp PE=1 SV=4	89.3	49	21		44	44	22		61	64	-3.8	-0.13	23	4	39	39
High	P05202	Aspartate aminotransferase, mitochondrial OS=Mus musculus (Mouse) OX=10090 GN=Got2 PE=1 SV=1	47.4	36	25	3	29	33	30	3	50	64	-3.19	-0.07	32	4	36	38
High	P06745	Glucose-6-phosphate isomerase OS=Mus musculus (Mouse) OX=10090 GN=Gpi PE=1 SV=4	62.7	33	25	2	28	31	36	2	53	56	-5.43	-0.34	29	2	35	39
High	P48722	Heat shock 70 kDa protein 4L OS=Mus musculus (Mouse) OX=10090 GN=Hspa4l PE=1 SV=2	94.3	46	22	2	42	45	24	2	61	59	-1.32	0.02	23	4	30	31
High	P62874	Guanine nucleotide-binding protein G(I)/G(S)/G(T) subunit beta-1 OS=Mus musculus (Mouse) OX=10090 GN=Gnb1 PE=1 SV=3	37.4	10	15	8	17	17	21	14	59	50	-0.79	-0.15	17	11	20	17
High	P38647	Stress-70 protein, mitochondrial OS=Mus musculus (Mouse) OX=10090 GN=Hspa9 PE=1 SV=3	73.4	44	29	9	40	37	33	9	51	49	-0.87	0.02	26	9	32	34
High	P28652	Calcium/calmodulin-dependent protein kinase type II subunit beta OS=Mus musculus (Mouse) OX=10090 GN=Camk2b PE=1 SV=2	60.4	17	18	17	28	26	24	24	45	46	1.09	-0.28	22	19	26	27
High	P40142	Transketolase OS=Mus musculus (Mouse) OX=10090 GN=Tkt PE=1 SV=1	67.6	38	22		32	37	26		55	58	-3.58	-0.17	29	3	28	36
High	Q02053	Ubiquitin-like modifier-activating enzyme 1 OS=Mus musculus (Mouse) OX=10090 GN=Uba1 PE=1 SV=1	117.7	42	27	1	35	37	33	1	53	50	-3.9	-0.01	24	4	31	32
High	Q62188	Dihydropyrimidinase-related protein 3 OS=Mus musculus (Mouse) OX=10090 GN=Dpysl3 PE=1 SV=1	61.9	22	17	1	25	22	21	1	66	49	-3.1	0.09	12	1	17	20
High	P15105	Glutamine synthetase OS=Mus musculus (Mouse) OX=10090 GN=Glul PE=1 SV=6	42.1	31	19	5	29	30	27	5	53	51	-2.97	-0.18	27	8	26	29
High	P30275	Creatine kinase U-type, mitochondrial OS=Mus musculus (Mouse) OX=10090 GN=Ckmt1 PE=1 SV=1	47	28	19	1	24	28	25	1	52	58	-3.07	-0.08	21	4	26	27
High	Q60597	2-oxoglutarate dehydrogenase, mitochondrial OS=Mus musculus (Mouse) OX=10090 GN=Ogdh PE=1 SV=3	116.4	38	24		42	37	26		60	50	-6.64	-0.52	25	1	31	25
High	P62880	Guanine nucleotide-binding protein G(I)/G(S)/G(T) subunit beta-2 OS=Mus musculus (Mouse) OX=10090 GN=Gnb2 PE=1 SV=3	37.3	8	14	8	15	17	22	13	51	49	-0.65	0.02	9	5	10	10
High	P04370	Myelin basic protein OS=Mus musculus (Mouse) OX=10090 GN=Mbp PE=1 SV=2	27.2	11	8	11	9	9	21	53	33	27	5.33	-0.28	13	13	11	12
High	Q60864	Stress-induced-phosphoprotein 1 OS=Mus musculus (Mouse) OX=10090 GN=Stip1 PE=1 SV=1	62.5	48	24		38	38	27		53	52	-3.17	-0.18	21	3	25	29
High	P12960	Contactin-1 OS=Mus musculus (Mouse) OX=10090 GN=Cntn1 PE=1 SV=1	113.3	41	23	3	34	37	24	3	50	55	1.8	0.08	27	9	31	33
High	P47857	ATP-dependent 6-phosphofructokinase, muscle type OS=Mus musculus (Mouse) OX=10090 GN=Pfkm PE=1 SV=3	85.2	34	24	1	33	35	29	1	49	53	-5.95	-0.23	18	1	29	28
High	P08249	Malate dehydrogenase, mitochondrial OS=Mus musculus (Mouse) OX=10090 GN=Mdh2 PE=1 SV=3	35.6	25	19	6	25	25	30	7	50	45	-3.44	-0.09	23	12	28	27
High	P18872	Guanine nucleotide-binding protein G(o) subunit alpha OS=Mus musculus (Mouse) OX=10090 GN=Gnao1 PE=1 SV=3	40.1	19	16	12	21	18	29	15	46	40	-0.8	-0.12	19	14	20	21
High	P58252	Elongation factor 2 OS=Mus musculus (Mouse) OX=10090 GN=Eef2 PE=1 SV=2	95.3	41	23	2	27	39	28	2	43	57	-1.01	-0.1	24	5	34	30
High	Q8VEK3	Heterogeneous nuclear ribonucleoprotein U OS=Mus musculus (Mouse) OX=10090 GN=Hnrnpu PE=1 SV=1	87.9	48	13	47	10	2	13	103	12	2	6.64	-2.91	21	49	8	4
High	Q61699	Heat shock protein 105 kDa OS=Mus musculus (Mouse) OX=10090 GN=Hsph1 PE=1 SV=2	96.3	45	20	5	38	41	23	5	48	52	1.95	-0.22	19	9	26	23
High	P61979	Heterogeneous nuclear ribonucleoprotein K OS=Mus musculus (Mouse) OX=10090 GN=Hnrnpk PE=1 SV=1	50.9	31	13	30	16	15	15	72	22	19	6.64	-1.17	15	36	16	12
High	Q64521	Glycerol-3-phosphate dehydrogenase, mitochondrial OS=Mus musculus (Mouse) OX=10090 GN=Gpd2 PE=1 SV=2	80.9	46	28	4	36	39	29	4	42	53	-1.72	-0.12	26	7	27	33
High	P97427	Dihydropyrimidinase-related protein 1 OS=Mus musculus (Mouse) OX=10090 GN=Crmp1 PE=1 SV=1	62.1	27	21	2	28	31	24	2	50	51	-3.84	-0.43	21	3	22	23
High	P08113	Endoplasmin OS=Mus musculus (Mouse) OX=10090 GN=Hsp90b1 PE=1 SV=2	92.4	39	22		35	40	25		47	54	-5.19	-0.08	17	1	21	21
High	Q99K48	Non-POU domain-containing octamer-binding protein OS=Mus musculus (Mouse) OX=10090 GN=Nono PE=1 SV=3	54.5	32	2	33	4		2	119	4		6.64	-1.63	9	51	6	1
High	P80314	T-complex protein 1 subunit beta OS=Mus musculus (Mouse) OX=10090 GN=Cct2 PE=1 SV=4	57.4	35	24		31	34	27		44	54	-1.5	-0.08	30	4	27	25
High	Q9Z1G4	V-type proton ATPase 116 kDa subunit a isoform 1 OS=Mus musculus (Mouse) OX=10090 GN=Atp6v0a1 PE=1 SV=3	96.4	32	23	4	29	27	25	4	52	44	-1.82	-0.23	22	6	25	22
High	Q9CQV8	14-3-3 protein beta/alpha OS=Mus musculus (Mouse) OX=10090 GN=Ywhab PE=1 SV=3	28.1	12	15	10	21	23	29	13	41	42	-3.07	-0.15	7	1	7	7
High	Q61598	Rab GDP dissociation inhibitor beta OS=Mus musculus (Mouse) OX=10090 GN=Gdi2 PE=1 SV=1	50.5	27	24	3	30	27	29	4	48	43	-2.38	0.11	18	3	19	22
High	Q8C8R3	Ankyrin-2 OS=Mus musculus (Mouse) OX=10090 GN=Ank2 PE=1 SV=2	426	52	14	7	39	51	14	7	46	57	0.93	0.06	11	10	22	25
High	Q05920	Pyruvate carboxylase, mitochondrial OS=Mus musculus (Mouse) OX=10090 GN=Pc PE=1 SV=1	129.6	49	22		40	38	22		49	51	-3.72	-0.15	25	1	36	34
High	O35643	AP-1 complex subunit beta-1 OS=Mus musculus (Mouse) OX=10090 GN=Ap1b1 PE=1 SV=2	103.9	17	28	6	30	32	32	7	39	43	-2.24	-0.18	8	1	11	11
High	Q11011	Puromycin-sensitive aminopeptidase OS=Mus musculus (Mouse) OX=10090 GN=Npepps PE=1 SV=2	103.3	44	21		37	37	22		49	50	-6.64	-0.05	25		29	31
High	Q9CZU6	Citrate synthase, mitochondrial OS=Mus musculus (Mouse) OX=10090 GN=Cs PE=1 SV=1	51.7	31	18		30	28	23		49	46	-4.25	-0.09	19	3	30	30
High	P02088	Hemoglobin subunit beta-1 OS=Mus musculus (Mouse) OX=10090 GN=Hbb-b1 PE=1 SV=2	15.8	3	13	11	15	16	28	15	39	36	-1.41	-0.02	16	13	17	16
High	Q810U3	Neurofascin OS=Mus musculus (Mouse) OX=10090 GN=Nfasc PE=1 SV=1	137.9	37	21	1	35	34	22	1	49	45	-2.35	-0.03	23	6	32	30
High	Q80TJ1	Calcium-dependent secretion activator 1 OS=Mus musculus (Mouse) OX=10090 GN=Cadps PE=1 SV=3	153	42	18		40	41	18		49	50	-5.07	0.05	20	1	25	32
High	Q8BZ98	Dynamin-3 OS=Mus musculus (Mouse) OX=10090 GN=Dnm3 PE=1 SV=1	97.1	23	21		32	37	26		43	47	2.19	-0.25	10	3	17	19
High	P35486	Pyruvate dehydrogenase E1 component subunit alpha, somatic form, mitochondrial OS=Mus musculus (Mouse) OX=10090 GN=Pdha1 PE=1 SV=1	43.2	32	18		27	31	26		45	44	1.71	-0.43	28	2	30	31
High	Q61644	Protein kinase C and casein kinase substrate in neurons protein 1 OS=Mus musculus (Mouse) OX=10090 GN=Pacsin1 PE=1 SV=1	50.5	35	24		33	33	25		46	43	-4.6	-0.04	21	1	27	31
High	P05201	Aspartate aminotransferase, cytoplasmic OS=Mus musculus (Mouse) OX=10090 GN=Got1 PE=1 SV=3	46.2	30	24	1	24	30	31	1	39	43	-4.52	-0.42	26	3	29	28
High	P17751	Triosephosphate isomerase OS=Mus musculus (Mouse) OX=10090 GN=Tpi1 PE=1 SV=4	32.2	24	17	4	22	22	26	4	39	45	-3.58	0.08	20	6	23	22
High	P58281	Dynamin-like 120 kDa protein, mitochondrial OS=Mus musculus (Mouse) OX=10090 GN=Opa1 PE=1 SV=1	111.3	40	18	1	34	34	18	1	45	48	-1.34	0.08	17	2	18	22
High	Q8K1M6	Dynamin-1-like protein OS=Mus musculus (Mouse) OX=10090 GN=Dnm1l PE=1 SV=2	82.6	39	19		34	33	21		46	45	-6.64	-0.36	21		28	29
High	P61264	Syntaxin-1B OS=Mus musculus (Mouse) OX=10090 GN=Stx1b PE=1 SV=1	33.2	19	17	7	20	21	26	8	38	39	-1.04	-0.21	20	11	20	22
High	Q9R0K7	Plasma membrane calcium-transporting ATPase 2 OS=Mus musculus (Mouse) OX=10090 GN=Atp2b2 PE=1 SV=2	132.5	22	22		33	31	23		46	42	-0.59	0.12	20	3	22	25
High	Q76MZ3	Serine/threonine-protein phosphatase 2A 65 kDa regulatory subunit A alpha isoform OS=Mus musculus (Mouse) OX=10090 GN=Ppp2r1a PE=1 SV=3	65.3	28	20	13	23	26	24	14	36	37	-0.64	-0.19	25	13	25	25
High	P68254	14-3-3 protein theta OS=Mus musculus (Mouse) OX=10090 GN=Ywhaq PE=1 SV=1	27.8	16	16	10	19	20	28	12	36	34	-1.04	0.05	12	7	9	11
High	P46096	Synaptotagmin-1 OS=Mus musculus (Mouse) OX=10090 GN=Syt1 PE=1 SV=1	47.4	19	14	17	25	26	17	21	33	39	2.03	-0.21	19	21	23	22
High	Q8VIJ6	Splicing factor, proline- and glutamine-rich OS=Mus musculus (Mouse) OX=10090 GN=Sfpq PE=1 SV=1	75.4	37	8	38	14		8	85	17		6.64	-5.62	6	43	12	1
High	P08752	Guanine nucleotide-binding protein G(i) subunit alpha-2 OS=Mus musculus (Mouse) OX=10090 GN=Gnai2 PE=1 SV=5	40.5	14	18	3	25	28	24	4	38	43	-1.65	0.02	18	3	23	24
High	P14094	Sodium/potassium-transporting ATPase subunit beta-1 OS=Mus musculus (Mouse) OX=10090 GN=Atp1b1 PE=1 SV=1	35.2	27	18	6	24	20	22	7	41	38	-1.33	0.03	20	10	23	22
High	P28663	Beta-soluble NSF attachment protein OS=Mus musculus (Mouse) OX=10090 GN=Napb PE=1 SV=2	33.5	23	18	4	21	27	23	5	35	45	-3.36	0.14	18	3	18	19
High	Q8QZT1	Acetyl-CoA acetyltransferase, mitochondrial OS=Mus musculus (Mouse) OX=10090 GN=Acat1 PE=1 SV=1	44.8	27	16	2	21	25	22	2	38	45	-0.91	0	17	2	22	24
High	Q9D6R2	Isocitrate dehydrogenase [NAD] subunit alpha, mitochondrial OS=Mus musculus (Mouse) OX=10090 GN=Idh3a PE=1 SV=1	39.6	27	17	3	23	26	21	3	38	45	0.76	0.02	19	5	27	26
High	Q9Z2Q6	Septin-5 OS=Mus musculus (Mouse) OX=10090 GN=Septin5 PE=1 SV=2	42.7	26	16	3	28	25	23	3	40	41	-0.81	-0.49	21	6	23	21
High	Q91V92	ATP-citrate synthase OS=Mus musculus (Mouse) OX=10090 GN=Acly PE=1 SV=1	119.7	42	20		33	37	23		38	45	-0.44	-0.12	18	2	26	25
High	P10649	Glutathione S-transferase Mu 1 OS=Mus musculus (Mouse) OX=10090 GN=Gstm1 PE=1 SV=2	26	21	15	1	22	25	24	1	37	43	-6.64	0.24	22		24	28
High	O08749	Dihydrolipoyl dehydrogenase, mitochondrial OS=Mus musculus (Mouse) OX=10090 GN=Dld PE=1 SV=2	54.2	26	14		24	24	16		43	46	6.51	-0.2	17	3	23	24
High	P35564	Calnexin OS=Mus musculus (Mouse) OX=10090 GN=Canx PE=1 SV=1	67.2	31	15	5	26	27	17	5	40	42	-1.39	0.13	18	5	21	21
High	Q9EQF6	Dihydropyrimidinase-related protein 5 OS=Mus musculus (Mouse) OX=10090 GN=Dpysl5 PE=1 SV=1	61.5	28	22		26	24	29		39	36	-2.58	-0.3	22	3	23	19
High	P11798	Calcium/calmodulin-dependent protein kinase type II subunit alpha OS=Mus musculus (Mouse) OX=10090 GN=Camk2a PE=1 SV=2	54.1	14	14	12	21	21	19	18	33	34	1.25	-0.19	7	9	14	14
High	Q9WUA3	ATP-dependent 6-phosphofructokinase, platelet type OS=Mus musculus (Mouse) OX=10090 GN=Pfkp PE=1 SV=1	85.4	34	20	3	33	33	20	3	39	41	-1.77	-0.05	17	4	23	24
High	Q8BYI9	Tenascin-R OS=Mus musculus (Mouse) OX=10090 GN=Tnr PE=1 SV=2	149.5	35	23		32	30	26		41	36	-6.64	0.18	23	1	26	30
High	P17156	Heat shock-related 70 kDa protein 2 OS=Mus musculus (Mouse) OX=10090 GN=Hspa2 PE=1 SV=2	69.6	7	15	13	20	21	19	16	33	34	0.68	0.19	2	2	3	4
High	P27773	Protein disulfide-isomerase A3 OS=Mus musculus (Mouse) OX=10090 GN=Pdia3 PE=1 SV=2	56.6	32	19		29	29	21		39	42	-2.16	-0.13	23	3	26	23
High	P56399	Ubiquitin carboxyl-terminal hydrolase 5 OS=Mus musculus (Mouse) OX=10090 GN=Usp5 PE=1 SV=1	95.8	38	20		35	33	20		41	39	-6.64	-0.03	20		23	27
High	E9Q7L0	Transket_pyr domain-containing protein OS=Mus musculus (Mouse) OX=10090 GN=Ogdhl PE=1 SV=1	116.5	27	20		31	33	20		39	41	-1.39	-0.3	16	1	19	19
High	Q8K2B3	Succinate dehydrogenase [ubiquinone] flavoprotein subunit, mitochondrial OS=Mus musculus (Mouse) OX=10090 GN=Sdha PE=1 SV=1	72.5	33	21		30	28	21		39	38	-3.88	-0.19	20	3	21	22
High	G5E829	Plasma membrane calcium-transporting ATPase 1 OS=Mus musculus (Mouse) OX=10090 GN=Atp2b1 PE=1 SV=1	134.7	15	18		30	32	19		40	39	-3.7	0.09	2	1	11	10
High	P43006	Excitatory amino acid transporter 2 OS=Mus musculus (Mouse) OX=10090 GN=Slc1a2 PE=1 SV=1	62	18	12	6	16	13	17	8	39	33	-1.45	0	14	10	11	14
High	Q9R0P9	Ubiquitin carboxyl-terminal hydrolase isozyme L1 OS=Mus musculus (Mouse) OX=10090 GN=Uchl1 PE=1 SV=1	24.8	14	12	2	13	13	20	2	36	39	-5.65	0.05	15	2	15	16
High	P16125	L-lactate dehydrogenase B chain OS=Mus musculus (Mouse) OX=10090 GN=Ldhb PE=1 SV=2	36.5	23	16	2	23	20	21	2	40	34	-1.9	-0.15	17	2	22	21
High	Q8BMS1	Trifunctional enzyme subunit alpha, mitochondrial OS=Mus musculus (Mouse) OX=10090 GN=Hadha PE=1 SV=1	82.6	31	19	1	26	28	20	1	39	36	-3.05	-0.58	12	3	25	22
High	O88342	WD repeat-containing protein 1 OS=Mus musculus (Mouse) OX=10090 GN=Wdr1 PE=1 SV=3	66.4	31	17		26	26	21		37	38	-1.36	-0.2	21	2	20	20
High	Q80TB8	Synaptic vesicle membrane protein VAT-1 homolog-like OS=Mus musculus (Mouse) OX=10090 GN=Vat1l PE=1 SV=2	45.8	28	19	1	23	26	26	1	34	35	-2.95	-0.32	19	3	21	22
High	Q08331	Calretinin OS=Mus musculus (Mouse) OX=10090 GN=Calb2 PE=1 SV=3	31.4	24	13	1	23	24	15	1	40	40	-4.94	0.13	18	2	21	21
High	P02089	Hemoglobin subunit beta-2 OS=Mus musculus (Mouse) OX=10090 GN=Hbb-b2 PE=1 SV=2	15.9	8	13	11	16	15	25	16	28	27	-1.33	-0.13	8	5	9	9
High	Q921I1	Serotransferrin OS=Mus musculus (Mouse) OX=10090 GN=Tf PE=1 SV=1	76.7	40	13		33	33	13		43	40	-6.64	0.26	13		20	20
High	P14152	Malate dehydrogenase, cytoplasmic OS=Mus musculus (Mouse) OX=10090 GN=Mdh1 PE=1 SV=3	36.5	23	16	4	20	19	21	4	36	35	-3.5	-0.16	22	6	23	23
High	P84091	AP-2 complex subunit mu OS=Mus musculus (Mouse) OX=10090 GN=Ap2m1 PE=1 SV=1	49.6	29	18	8	20	23	22	8	33	32	-0.49	-0.28	22	11	20	21
High	Q8BWF0	Succinate-semialdehyde dehydrogenase, mitochondrial OS=Mus musculus (Mouse) OX=10090 GN=Aldh5a1 PE=1 SV=1	55.9	33	23		27	26	24		35	36	-5.8	-0.25	21	1	25	25
High	P80315	T-complex protein 1 subunit delta OS=Mus musculus (Mouse) OX=10090 GN=Cct4 PE=1 SV=3	58	28	23		26	23	27		34	34	-6.64	-0.44	23		21	19
High	Q8K0U4	Heat shock 70 kDa protein 12A OS=Mus musculus (Mouse) OX=10090 GN=Hspa12a PE=1 SV=1	74.8	34	17	5	28	31	19	5	34	37	-1.19	-0.17	19	7	27	23
High	P68510	14-3-3 protein eta OS=Mus musculus (Mouse) OX=10090 GN=Ywhah PE=1 SV=2	28.2	16	18	7	21	21	24	8	30	32	-2.57	0.25	17	3	10	16
High	B2RSH2	Guanine nucleotide-binding protein G(i) subunit alpha-1 OS=Mus musculus (Mouse) OX=10090 GN=Gnai1 PE=1 SV=1	40.3	9	14	4	20	23	17	5	35	37	-6.64	0.23	6		4	5
High	Q9D0F9	Phosphoglucomutase-1 OS=Mus musculus (Mouse) OX=10090 GN=Pgm1 PE=1 SV=4	61.4	33	21		26	29	26		31	37	-3.22	-0.34	22	1	25	24
High	P18760	Cofilin-1 OS=Mus musculus (Mouse) OX=10090 GN=Cfl1 PE=1 SV=3	18.5	14	15	2	17	16	20	2	36	35	-2.62	-0.09	17	5	18	19
High	Q91V14	Solute carrier family 12 member 5 OS=Mus musculus (Mouse) OX=10090 GN=Slc12a5 PE=1 SV=2	126.2	30	16		28	27	17		35	41	-3.47	0.12	19	2	21	24
High	O55131	Septin-7 OS=Mus musculus (Mouse) OX=10090 GN=Septin7 PE=1 SV=1	50.5	24	14	5	21	22	16	6	37	33	-2.35	-0.4	14	3	15	16
High	P42932	T-complex protein 1 subunit theta OS=Mus musculus (Mouse) OX=10090 GN=Cct8 PE=1 SV=3	59.5	38	25		30	28	28		34	30	-2.62	-0.1	26	2	25	26
High	Q80SW1	S-adenosylhomocysteine hydrolase-like protein 1 OS=Mus musculus (Mouse) OX=10090 GN=Ahcyl1 PE=1 SV=1	58.9	12	17	3	22	22	20	3	35	33	-1.9	-0.14	17	5	22	23
High	Q9WUB3	Glycogen phosphorylase, muscle form OS=Mus musculus (Mouse) OX=10090 GN=Pygm PE=1 SV=3	97.2	21	18		29	26	19		38	34	-6.64	-0.51	6		11	8
High	P17742	Peptidyl-prolyl cis-trans isomerase A OS=Mus musculus (Mouse) OX=10090 GN=Ppia PE=1 SV=2	18	13	12	3	13	13	22	3	34	32	-2.82	-0.01	18	4	17	17
High	P10637	Microtubule-associated protein tau OS=Mus musculus (Mouse) OX=10090 GN=Mapt PE=1 SV=3	76.2	22	13	5	21	22	16	6	33	35	-1.91	-0.39	18	5	21	22
High	Q6Q477	Plasma membrane calcium-transporting ATPase 4 OS=Mus musculus (Mouse) OX=10090 GN=Atp2b4 PE=1 SV=1	133	17	16		29	27	16		41	33	-6.64	0.5	8		9	11
High	Q9Z2I9	Succinate--CoA ligase [ADP-forming] subunit beta, mitochondrial OS=Mus musculus (Mouse) OX=10090 GN=Sucla2 PE=1 SV=2	50.1	28	20	1	24	27	21	1	32	35	-6.64	-0.14	21		21	25
High	P48962	ADP/ATP translocase 1 OS=Mus musculus (Mouse) OX=10090 GN=Slc25a4 PE=1 SV=4	32.9	12	20	8	18	22	25	9	25	30	-1.09	-0.28	17	12	19	21
High	P11983	T-complex protein 1 subunit alpha OS=Mus musculus (Mouse) OX=10090 GN=Tcp1 PE=1 SV=3	60.4	28	17		23	26	20		30	38	-0.75	0.02	16	3	17	19
High	D3Z7P3	Glutaminase kidney isoform, mitochondrial OS=Mus musculus (Mouse) OX=10090 GN=Gls PE=1 SV=1	73.9	28	12		25	25	14		37	37	-2.13	-0.34	11	1	17	15
High	P17710	Hexokinase-1 OS=Mus musculus (Mouse) OX=10090 GN=Hk1 PE=1 SV=3	108.2	37	18		32	28	20		36	32	-0.09	-0.48	16	4	21	16
High	P80318	T-complex protein 1 subunit gamma OS=Mus musculus (Mouse) OX=10090 GN=Cct3 PE=1 SV=1	60.6	34	18	1	30	29	19	1	35	33	-2.83	0.18	18	3	20	29
High	P40124	Adenylyl cyclase-associated protein 1 OS=Mus musculus (Mouse) OX=10090 GN=Cap1 PE=1 SV=4	51.5	23	13	1	23	20	17	1	38	31	-4.25	-0.43	14	2	16	15
High	Q91VR5	ATP-dependent RNA helicase DDX1 OS=Mus musculus (Mouse) OX=10090 GN=Ddx1 PE=1 SV=1	82.4	47	6	46	10	7	6	61	12	8	6.64	-1.15	7	35	6	3
High	O55143	Sarcoplasmic/endoplasmic reticulum calcium ATPase 2 OS=Mus musculus (Mouse) OX=10090 GN=Atp2a2 PE=1 SV=2	114.8	33	19	5	28	24	21	5	34	26	-0.78	-0.13	17	7	15	16
High	P50518	V-type proton ATPase subunit E 1 OS=Mus musculus (Mouse) OX=10090 GN=Atp6v1e1 PE=1 SV=2	26.1	24	13	4	17	24	20	5	24	37	-3.06	0.12	18	2	15	23
High	Q9Z0E0	Neurochondrin OS=Mus musculus (Mouse) OX=10090 GN=Ncdn PE=1 SV=1	78.8	26	17	1	23	25	18	1	34	33	-3.97	-0.05	23	4	22	24
High	Q9Z2H5	Band 4.1-like protein 1 OS=Mus musculus (Mouse) OX=10090 GN=Epb41l1 PE=1 SV=2	98.3	20	15	7	21	22	15	9	29	32	0.94	-0.23	17	9	12	12
High	Q8BFR5	Elongation factor Tu, mitochondrial OS=Mus musculus (Mouse) OX=10090 GN=Tufm PE=1 SV=1	49.5	23	16	8	16	21	18	8	26	33	-0.17	-0.27	16	9	17	16
High	Q9EQ20	Methylmalonate-semialdehyde dehydrogenase [acylating], mitochondrial OS=Mus musculus (Mouse) OX=10090 GN=Aldh6a1 PE=1 SV=1	57.9	26	17		24	22	21		32	32	-3.17	-0.14	19	1	21	23
High	Q7TQF7	Amphiphysin OS=Mus musculus (Mouse) OX=10090 GN=Amph PE=1 SV=1	75	28	17	1	25	26	18	1	33	31	-6.64	-0.24	16		21	19
High	Q8K183	Pyridoxal kinase OS=Mus musculus (Mouse) OX=10090 GN=Pdxk PE=1 SV=1	35	19	11		15	17	18		32	33	-6.64	-0.45	13		16	16
High	P48320	Glutamate decarboxylase 2 OS=Mus musculus (Mouse) OX=10090 GN=Gad2 PE=1 SV=1	65.2	24	13	5	19	22	14	6	29	34	-1.58	-0.23	13	6	16	19
High	P80317	T-complex protein 1 subunit zeta OS=Mus musculus (Mouse) OX=10090 GN=Cct6a PE=1 SV=3	58	29	17		26	25	17		33	33	-1.81	-0.22	19	2	22	21
High	Q8BGQ7	Alanine--tRNA ligase, cytoplasmic OS=Mus musculus (Mouse) OX=10090 GN=Aars PE=1 SV=1	106.8	37	8		28	30	8		35	39	-1.74	0.35	14	4	17	19
High	P48036	Annexin A5 OS=Mus musculus (Mouse) OX=10090 GN=Anxa5 PE=1 SV=1	35.7	24	18	6	20	20	23	6	25	28	-1.15	-0.13	16	6	17	17
High	P80316	T-complex protein 1 subunit epsilon OS=Mus musculus (Mouse) OX=10090 GN=Cct5 PE=1 SV=1	59.6	29	15		27	25	16		33	32	-0.02	0.14	18	3	17	21
High	Q9JME5	AP-3 complex subunit beta-2 OS=Mus musculus (Mouse) OX=10090 GN=Ap3b2 PE=1 SV=2	119.1	27	9	26	18	14	9	38	19	15	4.55	-1.13	15	28	13	6
High	O08788	Dynactin subunit 1 OS=Mus musculus (Mouse) OX=10090 GN=Dctn1 PE=1 SV=3	141.6	39	14	1	30	28	14	1	34	32	-1.88	-0.26	14	5	17	14
High	Q91WC3	Long-chain-fatty-acid--CoA ligase 6 OS=Mus musculus (Mouse) OX=10090 GN=Acsl6 PE=1 SV=1	78	36	19		25	27	19		30	31	-0.63	-0.26	19	3	19	19
High	Q6PHZ2	Calcium/calmodulin-dependent protein kinase type II subunit delta OS=Mus musculus (Mouse) OX=10090 GN=Camk2d PE=1 SV=1	56.3	11	13	8	16	20	16	12	25	27	2.16	-0.51	5	6	7	6
High	Q91V12	Cytosolic acyl coenzyme A thioester hydrolase OS=Mus musculus (Mouse) OX=10090 GN=Acot7 PE=1 SV=2	42.5	24	15	1	20	19	19	1	31	29	-3.01	-0.02	16	3	19	22
High	Q91XV3	Brain acid soluble protein 1 OS=Mus musculus (Mouse) OX=10090 GN=Basp1 PE=1 SV=3	22.1	22	10	2	19	21	15	2	29	34	-3.86	-0.42	12	1	17	17
High	Q61553	Fascin OS=Mus musculus (Mouse) OX=10090 GN=Fscn1 PE=1 SV=4	54.5	27	15		26	22	15		35	30	-0.51	-0.34	15	3	17	16
High	P63011	Ras-related protein Rab-3A OS=Mus musculus (Mouse) OX=10090 GN=Rab3a PE=1 SV=1	25	10	11	6	16	14	14	8	29	29	-0.84	-0.22	9	7	10	11
High	Q0VF55	Calcium-transporting ATPase OS=Mus musculus (Mouse) OX=10090 GN=Atp2b3 PE=1 SV=1	134.3	14	17		25	24	18		32	30	-6.64	-0.09	4		6	5
High	P47738	Aldehyde dehydrogenase, mitochondrial OS=Mus musculus (Mouse) OX=10090 GN=Aldh2 PE=1 SV=1	56.5	24	17		21	25	19		28	33	-1.92	-0.15	20	2	19	20
High	Q923T9	Calcium/calmodulin-dependent protein kinase type II subunit gamma OS=Mus musculus (Mouse) OX=10090 GN=Camk2g PE=1 SV=1	59.6	10	11	10	18	16	15	14	27	23	-0.69	-0.15	7	1	5	6
High	P97807	Fumarate hydratase, mitochondrial OS=Mus musculus (Mouse) OX=10090 GN=Fh PE=1 SV=3	54.3	23	16		19	21	18		28	32	-3.63	0.11	16	2	17	17
High	P14824	Annexin A6 OS=Mus musculus (Mouse) OX=10090 GN=Anxa6 PE=1 SV=3	75.8	32	15	1	24	25	15	1	31	31	-2.3	-0.92	12	2	10	9
High	P70404	Isocitrate dehydrogenase [NAD] subunit gamma 1, mitochondrial OS=Mus musculus (Mouse) OX=10090 GN=Idh3g PE=1 SV=1	42.8	20	15	1	17	16	17	1	30	30	-2.83	-0.1	13	1	17	18
High	P14211	Calreticulin OS=Mus musculus (Mouse) OX=10090 GN=Calr PE=1 SV=1	48	24	16		20	19	19		28	31	-3.45	-0.44	13	2	17	16
High	P63085	Mitogen-activated protein kinase 1 OS=Mus musculus (Mouse) OX=10090 GN=Mapk1 PE=1 SV=3	41.2	13	9	5	16	18	13	5	29	31	-1.65	-0.33	13	6	14	11
High	P35700	Peroxiredoxin-1 OS=Mus musculus (Mouse) OX=10090 GN=Prdx1 PE=1 SV=1	22.2	24	12	2	20	23	14	3	32	29	-2.37	-0.05	17	5	18	16
High	Q91VA7	Isocitrate dehydrogenase [NAD] subunit, mitochondrial OS=Mus musculus (Mouse) OX=10090 GN=Idh3b PE=1 SV=1	42.2	21	12		17	20	16		28	33	-3.05	-0.22	16	2	20	19
High	P63328	Serine/threonine-protein phosphatase 2B catalytic subunit alpha isoform OS=Mus musculus (Mouse) OX=10090 GN=Ppp3ca PE=1 SV=1	58.6	13	14	4	20	23	18	4	24	31	-2.93	-0.2	15	3	17	17
High	P54071	Isocitrate dehydrogenase [NADP], mitochondrial OS=Mus musculus (Mouse) OX=10090 GN=Idh2 PE=1 SV=3	50.9	23	16		21	22	18		30	28	-6.64	0.1	16		14	18
High	P06837	Neuromodulin OS=Mus musculus (Mouse) OX=10090 GN=Gap43 PE=1 SV=1	23.6	17	11	1	15	15	15	1	28	31	-3.09	-0.09	12	2	9	12
High	Q8BVE3	V-type proton ATPase subunit H OS=Mus musculus (Mouse) OX=10090 GN=Atp6v1h PE=1 SV=1	55.8	24	16	1	22	19	16	1	31	27	-1.61	-0.51	14	4	21	16
High	P61205	ADP-ribosylation factor 3 OS=Mus musculus (Mouse) OX=10090 GN=Arf3 PE=2 SV=2	20.6	4	11	3	15	14	17	3	26	28	-4.87	-0.04	13	1	16	13
High	O88844	Isocitrate dehydrogenase [NADP] cytoplasmic OS=Mus musculus (Mouse) OX=10090 GN=Idh1 PE=1 SV=2	46.6	24	15		20	22	16		25	33	-0.76	-0.3	14	1	18	19
High	P10852	4F2 cell-surface antigen heavy chain OS=Mus musculus (Mouse) OX=10090 GN=Slc3a2 PE=1 SV=1	58.3	20	16	1	20	19	19	1	27	27	-4.04	-0.05	15	2	15	16
High	P12382	ATP-dependent 6-phosphofructokinase, liver type OS=Mus musculus (Mouse) OX=10090 GN=Pfkl PE=1 SV=4	85.3	21	15		24	24	15		28	31	-6.64	-0.19	10		12	13
High	Q8C1B7	Septin-11 OS=Mus musculus (Mouse) OX=10090 GN=Septin11 PE=1 SV=4	49.7	12	12	2	22	20	17	2	28	27	-2.35	-0.14	15	4	15	14
High	Q3UEB3	Poly(U)-binding-splicing factor PUF60 OS=Mus musculus (Mouse) OX=10090 GN=Puf60 PE=1 SV=2	60.2	27	22	26			33	40			2	-0.09	27	22	2	1
High	Q9D051	Pyruvate dehydrogenase E1 component subunit beta, mitochondrial OS=Mus musculus (Mouse) OX=10090 GN=Pdhb PE=1 SV=1	38.9	16	13	1	13	15	22	1	25	25	-3.53	-0.01	16	3	18	19
High	Q8R0Y6	Cytosolic 10-formyltetrahydrofolate dehydrogenase OS=Mus musculus (Mouse) OX=10090 GN=Aldh1l1 PE=1 SV=1	98.6	26	11		24	29	13		26	34	-0.6	0.33	12	1	13	15
High	O08709	Peroxiredoxin-6 OS=Mus musculus (Mouse) OX=10090 GN=Prdx6 PE=1 SV=3	24.9	21	13		20	19	15		27	31	-3.17	0	14	2	18	18
High	P09405	Nucleolin OS=Mus musculus (Mouse) OX=10090 GN=Ncl PE=1 SV=2	76.7	44	9	40	11	1	9	51	11	1	6.64	-5.05	9	31	10	2
High	P06151	L-lactate dehydrogenase A chain OS=Mus musculus (Mouse) OX=10090 GN=Ldha PE=1 SV=3	36.5	21	13	1	22	20	13	1	30	28	-5.57	-0.03	13	1	17	14
High	P62821	Ras-related protein Rab-1A OS=Mus musculus (Mouse) OX=10090 GN=Rab1A PE=1 SV=3	22.7	12	13	7	16	17	18	8	23	22	-0.66	0.09	16	10	16	18
High	Q61361	Brevican core protein OS=Mus musculus (Mouse) OX=10090 GN=Bcan PE=1 SV=2	95.8	27	16		22	25	17		25	29	0.03	0.48	17	1	12	17
High	Q62465	Synaptic vesicle membrane protein VAT-1 homolog OS=Mus musculus (Mouse) OX=10090 GN=Vat1 PE=1 SV=3	43.1	21	10	2	18	19	15	2	24	30	-3.05	-0.15	13	2	17	20
High	Q91VR2	ATP synthase subunit gamma, mitochondrial OS=Mus musculus (Mouse) OX=10090 GN=Atp5f1c PE=1 SV=1	32.9	15	12	4	14	12	18	4	24	25	-2.9	0.03	14	2	15	15
High	P80313	T-complex protein 1 subunit eta OS=Mus musculus (Mouse) OX=10090 GN=Cct7 PE=1 SV=1	59.6	26	17		22	20	19		26	25	-6.64	-0.58	18		19	15
High	Q8VHM5	Heterogeneous nuclear ribonucleoprotein R OS=Mus musculus (Mouse) OX=10090 GN=Hnrnpr PE=1 SV=1	70.8	26	6	31	7		6	57	7		6.64	-6.64	8	32	6
High	P31324	cAMP-dependent protein kinase type II-beta regulatory subunit OS=Mus musculus (Mouse) OX=10090 GN=Prkar2b PE=1 SV=3	46.1	18	12	1	18	19	13	1	26	30	-1.64	-0.18	11	3	15	14
High	P48758	Carbonyl reductase [NADPH] 1 OS=Mus musculus (Mouse) OX=10090 GN=Cbr1 PE=1 SV=3	30.6	21	14		20	20	15		28	26	-6.62	-0.08	13	1	17	17
High	P70168	Importin subunit beta-1 OS=Mus musculus (Mouse) OX=10090 GN=Kpnb1 PE=1 SV=2	97.1	26	14	8	19	22	14	8	22	25	0.59	-0.41	17	8	16	14
High	Q68FL4	Putative adenosylhomocysteinase 3 OS=Mus musculus (Mouse) OX=10090 GN=Ahcyl2 PE=1 SV=1	66.9	7	14	1	18	19	17	1	25	26	-6.64	-0.84	1		4	3
High	Q9Z1G3	V-type proton ATPase subunit C 1 OS=Mus musculus (Mouse) OX=10090 GN=Atp6v1c1 PE=1 SV=4	43.9	24	21	1	20	17	23	1	24	21	-2.29	-0.04	18	3	14	14
High	O55125	Protein NipSnap homolog 1 OS=Mus musculus (Mouse) OX=10090 GN=Nipsnap1 PE=1 SV=1	33.3	21	12	4	17	16	14	5	26	23	0.56	-0.06	11	11	12	14
High	Q9QYG0	Protein NDRG2 OS=Mus musculus (Mouse) OX=10090 GN=Ndrg2 PE=1 SV=1	40.8	19	11		18	16	14		27	27	-3.54	-0.19	17	4	19	19
High	P05132	cAMP-dependent protein kinase catalytic subunit alpha OS=Mus musculus (Mouse) OX=10090 GN=Prkaca PE=1 SV=3	40.5	8	10	1	17	20	11	1	25	30	-3.26	0.07	13	2	15	16
High	Q9R1T4	Septin-6 OS=Mus musculus (Mouse) OX=10090 GN=Septin6 PE=1 SV=4	49.6	13	11	2	21	18	15	2	26	24	-5.19	-0.21	4	2	8	7
High	O88569	Heterogeneous nuclear ribonucleoproteins A2/B1 OS=Mus musculus (Mouse) OX=10090 GN=Hnrnpa2b1 PE=1 SV=2	37.4	24	11	3	20	19	13	4	24	25	-0.29	-0.21	13	5	21	20
High	Q99PV0	Pre-mRNA-processing-splicing factor 8 OS=Mus musculus (Mouse) OX=10090 GN=Prpf8 PE=1 SV=2	273.4	54		54				66			6.64	-0.04	2	34	1	1
High	Q61656	Probable ATP-dependent RNA helicase DDX5 OS=Mus musculus (Mouse) OX=10090 GN=Ddx5 PE=1 SV=2	69.2	25	7	33	10	3	7	45	10	3	4.59	-0.17	12	30	7	5
High	P12367	cAMP-dependent protein kinase type II-alpha regulatory subunit OS=Mus musculus (Mouse) OX=10090 GN=Prkar2a PE=1 SV=2	45.4	16	13	4	17	16	15	4	24	22	-0.79	-0.15	8	3	12	12
High	P31650	Sodium- and chloride-dependent GABA transporter 3 OS=Mus musculus (Mouse) OX=10090 GN=Slc6a11 PE=1 SV=2	69.9	16	11	6	14	14	14	7	22	22	-1.49	0	12	5	14	12
High	Q9CZW5	Mitochondrial import receptor subunit TOM70 OS=Mus musculus (Mouse) OX=10090 GN=Tomm70 PE=1 SV=2	67.5	31	11		22	24	11		25	29	-4.22	-0.68	12	1	16	16
High	P62141	Serine/threonine-protein phosphatase PP1-beta catalytic subunit OS=Mus musculus (Mouse) OX=10090 GN=Ppp1cb PE=1 SV=3	37.2	4	8	12	16	15	9	13	21	21	2.47	-0.37	10	10	14	11
High	Q60668	Heterogeneous nuclear ribonucleoprotein D0 OS=Mus musculus (Mouse) OX=10090 GN=Hnrnpd PE=1 SV=2	38.3	16	11	11	12	18	11	14	17	22	2.31	0.38	8	8	8	10
High	P51881	ADP/ATP translocase 2 OS=Mus musculus (Mouse) OX=10090 GN=Slc25a5 PE=1 SV=3	32.9	7	12	9	12	16	17	10	16	21	-0.87	-0.55	5	2	5	4
High	Q8R366	Immunoglobulin superfamily member 8 OS=Mus musculus (Mouse) OX=10090 GN=Igsf8 PE=1 SV=2	65	20	12	1	18	17	15	1	24	24	-6.64	-0.21	13		17	19
High	Q8R081	Heterogeneous nuclear ribonucleoprotein L OS=Mus musculus (Mouse) OX=10090 GN=Hnrnpl PE=1 SV=2	63.9	22	6	20	13	10	6	32	16	10	5.36	-1.13	11	19	11	7
High	O54774	AP-3 complex subunit delta-1 OS=Mus musculus (Mouse) OX=10090 GN=Ap3d1 PE=1 SV=1	135	37	3	36	7	7	3	47	7	7	6.35	-0.99	9	28	6	4
High	Q8BG05	Heterogeneous nuclear ribonucleoprotein A3 OS=Mus musculus (Mouse) OX=10090 GN=Hnrnpa3 PE=1 SV=1	39.6	19	3	16	10	16	3	26	12	23	5.09	0.15	5	12	6	7
High	Q9WUM4	Coronin-1C OS=Mus musculus (Mouse) OX=10090 GN=Coro1c PE=1 SV=2	53.1	23	12	2	20	19	14	2	26	22	-1.13	-0.48	14	1	15	11
High	Q8C167	Prolyl endopeptidase-like OS=Mus musculus (Mouse) OX=10090 GN=Prepl PE=1 SV=1	83.1	24	10		19	20	10		28	26	-2.71	-0.44	8	1	9	8
High	P60879	Synaptosomal-associated protein 25 OS=Mus musculus (Mouse) OX=10090 GN=Snap25 PE=1 SV=1	23.3	18	13	1	16	17	14	1	22	26	-2.5	0.18	10	2	8	10
High	P62823	Ras-related protein Rab-3C OS=Mus musculus (Mouse) OX=10090 GN=Rab3c PE=1 SV=1	25.9	12	11	2	14	14	12	2	25	24	0.26	0	7	5	8	8
High	Q6P4T2	U5 small nuclear ribonucleoprotein 200 kDa helicase OS=Mus musculus (Mouse) OX=10090 GN=Snrnp200 PE=1 SV=1	244.4	49		49	1			62	1		5.19	-0.65	6	36	2	2
High	Q9EQH3	Vacuolar protein sorting-associated protein 35 OS=Mus musculus (Mouse) OX=10090 GN=Vps35 PE=1 SV=1	91.7	29	14		23	21	14		26	23	-2.02	-0.22	16	3	17	14
High	P62984	Ubiquitin-60S ribosomal protein L40 OS=Mus musculus (Mouse) OX=10090 GN=Uba52 PE=1 SV=2	14.7	8	5	3	7	8	6	3	29	25	-0.7	-0.11	7	5	7	7
High	P68404	Protein kinase C beta type OS=Mus musculus (Mouse) OX=10090 GN=Prkcb PE=1 SV=4	76.7	17	10	1	22	19	10	1	27	24	-6.64	-0.33	12		15	15
High	O08532	Voltage-dependent calcium channel subunit alpha-2/delta-1 OS=Mus musculus (Mouse) OX=10090 GN=Cacna2d1 PE=1 SV=1	124.6	24	8	6	22	20	8	6	24	24	0.18	-0.26	8	5	16	14
High	Q8BMF4	Dihydrolipoyllysine-residue acetyltransferase component of pyruvate dehydrogenase complex, mitochondrial OS=Mus musculus (Mouse) OX=10090 GN=Dlat PE=1 SV=2	67.9	18	14	1	14	15	18	1	23	20	-3.2	-0.21	15	3	17	17
High	Q99LF4	RNA-splicing ligase RtcB homolog OS=Mus musculus (Mouse) OX=10090 GN=Rtcb PE=1 SV=1	55.2	29	2	29	6	2	2	52	6	2	6.64	-1.27	5	32	6	3
High	Q9R1Q8	Transgelin-3 OS=Mus musculus (Mouse) OX=10090 GN=Tagln3 PE=1 SV=1	22.5	17	11	1	18	18	12	1	21	28	-0.23	-0.04	10	1	16	17
High	O08539	Myc box-dependent-interacting protein 1 OS=Mus musculus (Mouse) OX=10090 GN=Bin1 PE=1 SV=1	64.4	18	10		17	18	10		27	25	1.5	-0.41	11	2	15	13
High	Q8CAQ8	MICOS complex subunit Mic60 OS=Mus musculus (Mouse) OX=10090 GN=Immt PE=1 SV=1	83.8	28	10		22	22	10		26	26	-2.73	-0.36	9	2	11	10
High	Q91V41	Ras-related protein Rab-14 OS=Mus musculus (Mouse) OX=10090 GN=Rab14 PE=1 SV=3	23.9	18	12	2	18	15	14	2	25	21	-0.67	0.02	15	7	12	15
High	Q7TQD2	Tubulin polymerization-promoting protein OS=Mus musculus (Mouse) OX=10090 GN=Tppp PE=1 SV=1	23.6	20	11	2	18	15	11	2	27	22	-0.93	0.27	12	5	17	17
High	Q61548	Clathrin coat assembly protein AP180 OS=Mus musculus (Mouse) OX=10090 GN=Snap91 PE=1 SV=1	91.8	18	13	2	18	16	16	2	24	20	-0.88	-0.26	15	4	17	13
High	P09103	Protein disulfide-isomerase OS=Mus musculus (Mouse) OX=10090 GN=P4hb PE=1 SV=2	57	28	10		22	24	10		24	28	-4.13	-0.26	13	1	19	15
High	Q6PER3	Microtubule-associated protein RP/EB family member 3 OS=Mus musculus (Mouse) OX=10090 GN=Mapre3 PE=1 SV=1	31.9	19	10	5	16	15	13	5	22	21	0.38	-0.26	10	9	12	11
High	Q9WUM5	Succinate--CoA ligase [ADP/GDP-forming] subunit alpha, mitochondrial OS=Mus musculus (Mouse) OX=10090 GN=Suclg1 PE=1 SV=4	36.1	18	9		17	16	10		25	26	-4.62	0.01	10	1	14	16
High	P16460	Argininosuccinate synthase OS=Mus musculus (Mouse) OX=10090 GN=Ass1 PE=1 SV=1	46.6	22	13		18	20	14		25	22	-3.73	-0.14	9	1	14	14
High	P62761	Visinin-like protein 1 OS=Mus musculus (Mouse) OX=10090 GN=Vsnl1 PE=1 SV=2	22.1	18	13	4	15	14	16	4	18	23	2.68	0.27	15	7	13	12
High	Q9D0K2	Succinyl-CoA:3-ketoacid coenzyme A transferase 1, mitochondrial OS=Mus musculus (Mouse) OX=10090 GN=Oxct1 PE=1 SV=1	56	20	12		16	18	12		22	26	-2.66	-0.13	12	2	15	17
High	Q9R111	Guanine deaminase OS=Mus musculus (Mouse) OX=10090 GN=Gda PE=1 SV=1	51	23	13	1	17	18	13	1	21	25	-2.24	-0.05	9	2	15	15
High	E9Q912	RAP1, GTP-GDP dissociation stimulator 1 OS=Mus musculus (Mouse) OX=10090 GN=Rap1gds1 PE=1 SV=1	66	22	12		18	20	12		24	24	-4.56	-0.3	8	1	13	12
High	Q9QUI0	Transforming protein RhoA OS=Mus musculus (Mouse) OX=10090 GN=Rhoa PE=1 SV=1	21.8	13	10	2	14	14	14	2	20	24	-2.48	-0.22	12	3	13	13
High	Q91WQ3	Tyrosine--tRNA ligase, cytoplasmic OS=Mus musculus (Mouse) OX=10090 GN=Yars PE=1 SV=3	59.1	22	14	16	17	10	14	16	19	11	4.46	-0.84	11	13	14	8
High	P62715	Serine/threonine-protein phosphatase 2A catalytic subunit beta isoform OS=Mus musculus (Mouse) OX=10090 GN=Ppp2cb PE=1 SV=1	35.6	2	10	4	18	17	11	4	23	22	-0.56	-0.12	9	2	13	11
High	O89053	Coronin-1A OS=Mus musculus (Mouse) OX=10090 GN=Coro1a PE=1 SV=5	51	18	11		19	17	13		23	23	-0.49	-0.02	11	2	13	15
High	Q99JF8	PC4 and SFRS1-interacting protein OS=Mus musculus (Mouse) OX=10090 GN=Psip1 PE=1 SV=1	59.7	24	3	25	7	7	3	37	10	9	6.4	-0.95	6	20	10	9
High	O88643	Serine/threonine-protein kinase PAK 1 OS=Mus musculus (Mouse) OX=10090 GN=Pak1 PE=1 SV=1	60.7	13	11		19	19	11		27	21	-6.64	0.05	14		11	14
High	Q9JKC6	Cell cycle exit and neuronal differentiation protein 1 OS=Mus musculus (Mouse) OX=10090 GN=Cend1 PE=1 SV=1	15	14	11	2	11	14	15	2	19	23	-1.85	0.52	13	2	11	12
High	O88343	Electrogenic sodium bicarbonate cotransporter 1 OS=Mus musculus (Mouse) OX=10090 GN=Slc4a4 PE=1 SV=2	121.4	20	9	2	19	18	9	2	25	23	-2.69	-0.07	7	2	13	12
High	Q7TMK9	Heterogeneous nuclear ribonucleoprotein Q OS=Mus musculus (Mouse) OX=10090 GN=Syncrip PE=1 SV=2	69.6	24	4	29	5		4	50	5		6.64	-0.27	4	24	3	1
High	Q9CZC8	Secernin-1 OS=Mus musculus (Mouse) OX=10090 GN=Scrn1 PE=1 SV=1	46.3	19	11		18	16	13		24	22	-6.64	0.34	13		11	14
High	P68181	cAMP-dependent protein kinase catalytic subunit beta OS=Mus musculus (Mouse) OX=10090 GN=Prkacb PE=1 SV=2	40.7	8	12	1	17	18	13	1	21	24	-6.64	0.08	6		4	5
High	P31938	Dual specificity mitogen-activated protein kinase kinase 1 OS=Mus musculus (Mouse) OX=10090 GN=Map2k1 PE=1 SV=2	43.4	10	9	2	14	16	11	2	21	25	-1.43	-0.09	10	4	13	16
High	Q9CQQ7	ATP synthase F(0) complex subunit B1, mitochondrial OS=Mus musculus (Mouse) OX=10090 GN=Atp5pb PE=1 SV=1	28.9	14	8	5	13	14	10	5	20	24	-2.22	-0.15	9	3	9	10
High	Q8BPN8	DmX-like protein 2 OS=Mus musculus (Mouse) OX=10090 GN=Dmxl2 PE=1 SV=3	338	34	8		19	28	8		20	29	-6.64	0.04	7		6	8
High	P51863	V-type proton ATPase subunit d 1 OS=Mus musculus (Mouse) OX=10090 GN=Atp6v0d1 PE=1 SV=2	40.3	17	14	4	14	15	16	4	19	18	-1.26	-0.16	12	5	13	14
High	P70296	Phosphatidylethanolamine-binding protein 1 OS=Mus musculus (Mouse) OX=10090 GN=Pebp1 PE=1 SV=3	20.8	16	7	1	13	15	8	1	22	26	-1.52	-0.09	10	3	11	14
High	Q9D394	Protein RUFY3 OS=Mus musculus (Mouse) OX=10090 GN=Rufy3 PE=1 SV=1	53	24	10		22	20	10		23	24	-0.88	-0.58	12	1	18	16
High	P60202	Myelin proteolipid protein OS=Mus musculus (Mouse) OX=10090 GN=Plp1 PE=1 SV=2	30.1	12	9	7	10	11	14	9	17	17	1.16	-0.07	10	9	11	12
High	Q9Z2D6	Methyl-CpG-binding protein 2 OS=Mus musculus (Mouse) OX=10090 GN=Mecp2 PE=1 SV=1	52.3	32		32	3	1		53	3	1	6.64	-0.37	4	31	5	4
High	O35098	Dihydropyrimidinase-related protein 4 OS=Mus musculus (Mouse) OX=10090 GN=Dpysl4 PE=1 SV=1	61.9	21	10		21	13	11		28	18	-1.61	-0.4	12	2	13	11
High	Q9DB20	ATP synthase subunit O, mitochondrial OS=Mus musculus (Mouse) OX=10090 GN=Atp5po PE=1 SV=1	23.3	14	12	5	14	13	14	5	19	19	0.38	-0.1	13	6	13	15
High	Q9Z1S5	Neuronal-specific septin-3 OS=Mus musculus (Mouse) OX=10090 GN=Septin3 PE=1 SV=2	40	15	9	2	13	14	11	2	22	22	-3.19	-0.56	9	2	7	6
High	Q61036	Serine/threonine-protein kinase PAK 3 OS=Mus musculus (Mouse) OX=10090 GN=Pak3 PE=1 SV=2	62.4	8	9		18	16	10		24	22	-6.64	-0.17	2		7	8
High	Q8BW75	Amine oxidase [flavin-containing] B OS=Mus musculus (Mouse) OX=10090 GN=Maob PE=1 SV=4	58.5	20	13		15	19	16		18	22	-6.64	0.13	14		14	15
High	Q62420	Endophilin-A1 OS=Mus musculus (Mouse) OX=10090 GN=Sh3gl2 PE=1 SV=2	39.9	14	12		16	16	13		21	22	-2.52	-0.11	14	2	16	15
High	P42669	Transcriptional activator protein Pur-alpha OS=Mus musculus (Mouse) OX=10090 GN=Pura PE=1 SV=1	34.9	16	10	7	16	15	11	8	20	17	1.26	-0.14	9	6	12	11
High	P15532	Nucleoside diphosphate kinase A OS=Mus musculus (Mouse) OX=10090 GN=Nme1 PE=1 SV=1	17.2	10	10	2	13	14	11	2	21	22	-2.84	0.01	11	3	13	15
High	O70318	Band 4.1-like protein 2 OS=Mus musculus (Mouse) OX=10090 GN=Epb41l2 PE=1 SV=2	109.9	20	8	9	12	17	9	10	14	23	2.34	-0.76	5	6	4	5
High	Q8K3E5	Jouberin OS=Mus musculus (Mouse) OX=10090 GN=Ahi1 PE=1 SV=2	119.6	26	5	4	19	21	5	4	22	24	0.69	0.31	9	4	7	13
High	Q80TZ3	Putative tyrosine-protein phosphatase auxilin OS=Mus musculus (Mouse) OX=10090 GN=Dnajc6 PE=1 SV=2	102.2	23	12	1	18	17	12	1	22	20	-2.79	-0.24	9	1	14	15
High	Q9Z2I0	Mitochondrial proton/calcium exchanger protein OS=Mus musculus (Mouse) OX=10090 GN=Letm1 PE=1 SV=1	82.9	25	13		16	20	13		19	23	-0.96	-0.03	10	3	11	14
High	Q9ES97	Reticulon-3 OS=Mus musculus (Mouse) OX=10090 GN=Rtn3 PE=1 SV=2	103.8	20	7	1	17	16	9	1	24	21	1.8	-0.07	9	3	13	11
High	Q9JIS5	Synaptic vesicle glycoprotein 2A OS=Mus musculus (Mouse) OX=10090 GN=Sv2a PE=1 SV=1	82.6	15	9	2	14	15	12	2	19	22	4.49	-0.04	13	2	12	13
High	Q61838	Pregnancy zone protein OS=Mus musculus (Mouse) OX=10090 GN=Pzp PE=1 SV=3	165.7	24	7		22	19	7		26	22	-1.36	0.06	11	2	14	13
High	Q99PT1	Rho GDP-dissociation inhibitor 1 OS=Mus musculus (Mouse) OX=10090 GN=Arhgdia PE=1 SV=3	23.4	15	9		15	12	12		21	22	-6.64	-0.31	12		12	10
High	O55126	Protein NipSnap homolog 2 OS=Mus musculus (Mouse) OX=10090 GN=Nipsnap2 PE=1 SV=1	32.9	13	8	4	13	12	9	4	22	20	-1.35	0.38	8	3	7	10
High	P21279	Guanine nucleotide-binding protein G(q) subunit alpha OS=Mus musculus (Mouse) OX=10090 GN=Gnaq PE=1 SV=4	42.1	12	14		17	16	14		21	20	-4.65	-0.13	15	1	15	15
High	Q8CHH9	Septin-8 OS=Mus musculus (Mouse) OX=10090 GN=Septin8 PE=1 SV=4	49.8	12	11	2	15	15	14	2	20	18	-0.39	-0.16	4	2	6	8
High	Q99LX0	Protein/nucleic acid deglycase DJ-1 OS=Mus musculus (Mouse) OX=10090 GN=Park7 PE=1 SV=1	20	18	8		15	17	9		22	23	-6.64	0.01	13		14	13
High	P28738	Kinesin heavy chain isoform 5C OS=Mus musculus (Mouse) OX=10090 GN=Kif5c PE=1 SV=3	109.2	16	10		18	21	10		21	23	-0.73	0.38	3	1	8	12
High	P53994	Ras-related protein Rab-2A OS=Mus musculus (Mouse) OX=10090 GN=Rab2a PE=1 SV=1	23.5	8	11	2	15	14	14	2	19	19	-1.32	0.07	12	3	12	14
High	Q99JY0	Trifunctional enzyme subunit beta, mitochondrial OS=Mus musculus (Mouse) OX=10090 GN=Hadhb PE=1 SV=1	51.4	22	10	1	18	16	11	1	20	21	-4.06	-0.03	9	1	14	12
High	Q8VEM8	Phosphate carrier protein, mitochondrial OS=Mus musculus (Mouse) OX=10090 GN=Slc25a3 PE=1 SV=1	39.6	18	10	6	11	13	14	7	14	18	-1.82	-0.2	14	4	14	13
High	P46097	Synaptotagmin-2 OS=Mus musculus (Mouse) OX=10090 GN=Syt2 PE=1 SV=1	47.2	8	7	5	16	15	9	8	18	18	-6.64	-0.89	1		4	2
High	Q9CWJ9	Bifunctional purine biosynthesis protein PURH OS=Mus musculus (Mouse) OX=10090 GN=Atic PE=1 SV=2	64.2	21	10		19	19	10		20	23	-6.64	-0.25	9		13	14
High	P56959	RNA-binding protein FUS OS=Mus musculus (Mouse) OX=10090 GN=Fus PE=1 SV=1	52.6	14	2	16	4		2	44	7		6.64	-1.54	4	19	3	1
High	Q9Z218	Dipeptidyl aminopeptidase-like protein 6 OS=Mus musculus (Mouse) OX=10090 GN=Dpp6 PE=1 SV=1	91.2	22	9	1	15	19	9	1	19	24	6.64	-0.82	13	2	11	13
High	P97300	Neuroplastin OS=Mus musculus (Mouse) OX=10090 GN=Nptn PE=1 SV=3	44.3	14	5	1	13	13	6	1	23	22	1.02	0.07	7	1	11	11
High	Q61171	Peroxiredoxin-2 OS=Mus musculus (Mouse) OX=10090 GN=Prdx2 PE=1 SV=3	21.8	14	10	6	13	13	10	6	17	19	-1.61	-0.06	10	6	12	12
High	Q8R001	Microtubule-associated protein RP/EB family member 2 OS=Mus musculus (Mouse) OX=10090 GN=Mapre2 PE=1 SV=1	36.9	16	7	2	13	17	7	2	20	23	-1.73	-0.47	6	2	11	8
High	Q9CPV4	Glyoxalase domain-containing protein 4 OS=Mus musculus (Mouse) OX=10090 GN=Glod4 PE=1 SV=1	33.3	17	11		14	17	11		20	21	-6.64	-0.07	13		15	15
High	Q9WU78	Programmed cell death 6-interacting protein OS=Mus musculus (Mouse) OX=10090 GN=Pdcd6ip PE=1 SV=3	96	27	8		19	21	8		20	24	-1	0.17	10	1	12	14
High	Q99N28	Cell adhesion molecule 3 OS=Mus musculus (Mouse) OX=10090 GN=Cadm3 PE=1 SV=1	42.9	13	9	3	11	13	10	3	17	22	-2.52	-0.36	7	2	10	8
High	P62827	GTP-binding nuclear protein Ran OS=Mus musculus (Mouse) OX=10090 GN=Ran PE=1 SV=3	24.4	13	9	3	12	13	10	3	20	19	-2.32	0.02	7	2	11	10
High	Q8BGT8	Phytanoyl-CoA hydroxylase-interacting protein-like OS=Mus musculus (Mouse) OX=10090 GN=Phyhipl PE=1 SV=1	42.3	14	13		15	13	14		20	18	-6.64	0.34	15		10	12
High	Q63844	Mitogen-activated protein kinase 3 OS=Mus musculus (Mouse) OX=10090 GN=Mapk3 PE=1 SV=5	43	11	8	1	14	16	10	1	20	20	-6.64	0.03	6		6	8
High	P24527	Leukotriene A-4 hydrolase OS=Mus musculus (Mouse) OX=10090 GN=Lta4h PE=1 SV=4	69	23	6		18	19	6		21	24	-2.52	-0.02	11	1	12	14
High	Q3UHL1	CaM kinase-like vesicle-associated protein OS=Mus musculus (Mouse) OX=10090 GN=Camkv PE=1 SV=2	54.8	17	11	6	15	10	12	6	19	14	0.23	0.08	9	5	11	11
High	Q8BWT1	3-ketoacyl-CoA thiolase, mitochondrial OS=Mus musculus (Mouse) OX=10090 GN=Acaa2 PE=1 SV=3	41.8	21	10		18	17	11		20	20	-4.39	-0.58	8	1	12	10
High	Q9JII6	Aldo-keto reductase family 1 member A1 OS=Mus musculus (Mouse) OX=10090 GN=Akr1a1 PE=1 SV=3	36.6	20	8		17	17	9		20	22	-6.64	0.09	7		9	11
High	P70704	Phospholipid-transporting ATPase IA OS=Mus musculus (Mouse) OX=10090 GN=Atp8a1 PE=1 SV=2	131.3	26	8		22	19	8		23	20	3.79	-0.19	9	2	12	12
High	P56564	Excitatory amino acid transporter 1 OS=Mus musculus (Mouse) OX=10090 GN=Slc1a3 PE=1 SV=2	59.6	12	7	1	10	10	9	1	22	19	-1.06	-0.12	6	3	10	10
High	Q501J6	Probable ATP-dependent RNA helicase DDX17 OS=Mus musculus (Mouse) OX=10090 GN=Ddx17 PE=1 SV=1	72.4	21	4	28	8	3	4	36	8	3	6.64		2	14
High	P10630	Eukaryotic initiation factor 4A-II OS=Mus musculus (Mouse) OX=10090 GN=Eif4a2 PE=1 SV=2	46.4	6	9		14	15	11		20	20	-6.64	-0.17	3		4	4
High	P00920	Carbonic anhydrase 2 OS=Mus musculus (Mouse) OX=10090 GN=Ca2 PE=1 SV=4	29	13	10		12	12	15		16	20	-4.04	0.12	11	2	10	10
High	Q9D1G1	Ras-related protein Rab-1B OS=Mus musculus (Mouse) OX=10090 GN=Rab1b PE=1 SV=1	22.2	6	12	5	11	11	15	5	14	17	-1.21	-0.35	7	3	7	4
High	P60335	Poly(rC)-binding protein 1 OS=Mus musculus (Mouse) OX=10090 GN=Pcbp1 PE=1 SV=1	37.5	13	9	7	15	14	10	7	18	16	0.11	-0.34	11	6	13	11
High	Q8K0T0	Reticulon-1 OS=Mus musculus (Mouse) OX=10090 GN=Rtn1 PE=1 SV=1	83.5	14	9	3	13	13	11	4	17	18	-3.72	0.6	13	2	10	11
High	Q93092	Transaldolase OS=Mus musculus (Mouse) OX=10090 GN=Taldo1 PE=1 SV=2	37.4	19	10		15	17	10		19	21	-2.95	0.19	10	2	14	16
High	Q01768	Nucleoside diphosphate kinase B OS=Mus musculus (Mouse) OX=10090 GN=Nme2 PE=1 SV=1	17.4	6	8	2	11	11	9	2	18	21	-6.64	0.01	4		4	5
High	Q7TQI3	Ubiquitin thioesterase OTUB1 OS=Mus musculus (Mouse) OX=10090 GN=Otub1 PE=1 SV=2	31.3	15	9		13	14	10		19	21	-6.64	-0.06	13		10	14
High	Q99KK2	N-acylneuraminate cytidylyltransferase OS=Mus musculus (Mouse) OX=10090 GN=Cmas PE=1 SV=2	48	26	3	26	5	3	3	39	5	3	6.64	-0.08	6	22	5	5
High	P08226	Apolipoprotein E OS=Mus musculus (Mouse) OX=10090 GN=Apoe PE=1 SV=2	35.8	19	9	1	16	15	11	1	18	20	-2.78	0.06	9	1	7	7
High	P45376	Aldo-keto reductase family 1 member B1 OS=Mus musculus (Mouse) OX=10090 GN=Akr1b1 PE=1 SV=3	35.7	18	10		16	18	10		20	19	-6.64	0.27	9		11	13
High	Q9CWZ7	Gamma-soluble NSF attachment protein OS=Mus musculus (Mouse) OX=10090 GN=Napg PE=1 SV=1	34.7	21	12		12	17	13		15	21	-3.84	0.05	13	1	11	13
High	P00493	Hypoxanthine-guanine phosphoribosyltransferase OS=Mus musculus (Mouse) OX=10090 GN=Hprt1 PE=1 SV=3	24.6	14	8		14	11	10		22	17	-2.31	-0.49	9	3	12	9
High	P12658	Calbindin OS=Mus musculus (Mouse) OX=10090 GN=Calb1 PE=1 SV=2	30	15	11	1	13	15	13	1	15	20	-3.4	-0.37	12	2	9	10
High	Q9R1P4	Proteasome subunit alpha type-1 OS=Mus musculus (Mouse) OX=10090 GN=Psma1 PE=1 SV=1	29.5	20	7		20	16	7		22	20	-2.13	-0.07	9	1	9	10
High	P26638	Serine--tRNA ligase, cytoplasmic OS=Mus musculus (Mouse) OX=10090 GN=Sars PE=1 SV=3	58.4	17	9		15	15	9		19	21	-2.79	-0.26	6	1	9	9
High	Q8R3V5	Endophilin-B2 OS=Mus musculus (Mouse) OX=10090 GN=Sh3glb2 PE=1 SV=2	44.5	16	12		16	13	12		19	18	-6.64	-0.87	8		10	6
High	Q9D8Y0	EF-hand domain-containing protein D2 OS=Mus musculus (Mouse) OX=10090 GN=Efhd2 PE=1 SV=1	26.8	19	7		16	18	7		20	22	-6.64	-0.31	7		11	10
High	Q99JY9	Actin-related protein 3 OS=Mus musculus (Mouse) OX=10090 GN=Actr3 PE=1 SV=3	47.3	20	11		12	17	12		16	21	-1.01	-0.42	11	4	12	13
High	Q9D8N0	Elongation factor 1-gamma OS=Mus musculus (Mouse) OX=10090 GN=Eef1g PE=1 SV=3	50	17	10	1	16	14	10	1	20	18	-4.33	-0.44	13	2	11	10
High	P51150	Ras-related protein Rab-7a OS=Mus musculus (Mouse) OX=10090 GN=Rab7a PE=1 SV=2	23.5	14	9	1	13	14	11	1	18	18	-1.62	0.12	11	3	10	12
High	P97379	Ras GTPase-activating protein-binding protein 2 OS=Mus musculus (Mouse) OX=10090 GN=G3bp2 PE=1 SV=2	54.1	20		21	5			43	5		6.64	-6.64	3	24	2
High	Q6P9K8	Caskin-1 OS=Mus musculus (Mouse) OX=10090 GN=Caskin1 PE=1 SV=2	150.4	30	1	29	8	3	1	36	8	3	5.8	-0.83	7	16	2	2
High	P48453	Serine/threonine-protein phosphatase 2B catalytic subunit beta isoform OS=Mus musculus (Mouse) OX=10090 GN=Ppp3cb PE=1 SV=2	59.1	6	10	3	15	15	11	3	17	17	-6.64	-0.16	3		4	4
High	Q99LC5	Electron transfer flavoprotein subunit alpha, mitochondrial OS=Mus musculus (Mouse) OX=10090 GN=Etfa PE=1 SV=2	35	15	12		13	13	13		18	17	-6.64	-0.02	10		11	12
High	P60843	Eukaryotic initiation factor 4A-I OS=Mus musculus (Mouse) OX=10090 GN=Eif4a1 PE=1 SV=1	46.1	8	10		14	17	12		17	19	-6.61	-0.22	11	1	10	10
High	Q9D172	Glutamine amidotransferase-like class 1 domain-containing protein 3A, mitochondrial OS=Mus musculus (Mouse) OX=10090 GN=Gatd3a PE=1 SV=1	28.1	16	9		13	14	9		19	20	-6.64	-0.12	10		13	13
High	Q9Z1X4	Interleukin enhancer-binding factor 3 OS=Mus musculus (Mouse) OX=10090 GN=Ilf3 PE=1 SV=2	96	29		32	1			47	1		6.64	-6.64		30	1
High	O88544	COP9 signalosome complex subunit 4 OS=Mus musculus (Mouse) OX=10090 GN=Cops4 PE=1 SV=1	46.3	17	9		15	16	10		18	19	-6.64	0.04	6		8	6
High	Q64133	Amine oxidase [flavin-containing] A OS=Mus musculus (Mouse) OX=10090 GN=Maoa PE=1 SV=3	59.6	14	9		14	15	10		19	18	-3.11	-0.07	10	2	8	8
High	P26369	Splicing factor U2AF 65 kDa subunit OS=Mus musculus (Mouse) OX=10090 GN=U2af2 PE=1 SV=3	53.5	17	7	17	1		7	39	1		6.13	1.59	8	19	1	2
High	Q99NB9	Splicing factor 3B subunit 1 OS=Mus musculus (Mouse) OX=10090 GN=Sf3b1 PE=1 SV=1	145.7	38		38				47			6.64			29
High	Q61704	Inter-alpha-trypsin inhibitor heavy chain H3 OS=Mus musculus (Mouse) OX=10090 GN=Itih3 PE=1 SV=3	99.3	16	4		11	16	4		18	25	-6.64	0.3	6		9	13
High	Q9QYC0	Alpha-adducin OS=Mus musculus (Mouse) OX=10090 GN=Add1 PE=1 SV=2	80.6	15	9	7	10	15	9	8	11	19	2.75	0.97	8	9	6	11
High	P14231	Sodium/potassium-transporting ATPase subunit beta-2 OS=Mus musculus (Mouse) OX=10090 GN=Atp1b2 PE=1 SV=2	33.3	12	7	1	11	12	9	1	19	18	-3.6	-0.19	10	2	12	13
High	Q99P72	Reticulon-4 OS=Mus musculus (Mouse) OX=10090 GN=Rtn4 PE=1 SV=2	126.5	21	5		17	19	5		20	22	-6.64	0.3	6		11	14
High	Q61753	D-3-phosphoglycerate dehydrogenase OS=Mus musculus (Mouse) OX=10090 GN=Phgdh PE=1 SV=3	56.5	16	10		13	15	10		19	18	-6.64	-0.08	9		11	11
High	Q3UJB0	SAP domain-containing protein OS=Mus musculus (Mouse) OX=10090 GN=Sf3b2 PE=1 SV=1	98.1	27		27	1			45	1		5.01	0.69	5	28	2	3
High	Q9DB05	Alpha-soluble NSF attachment protein OS=Mus musculus (Mouse) OX=10090 GN=Napa PE=1 SV=1	33.2	14	9	2	12	13	11	2	15	18	-3.15	0.1	7	1	6	7
High	P01942	Hemoglobin subunit alpha OS=Mus musculus (Mouse) OX=10090 GN=Hba PE=1 SV=2	15.1	9	5	5	8	9	9	8	12	16	-1.25	0.15	7	7	9	8
High	Q8BVI4	Dihydropteridine reductase OS=Mus musculus (Mouse) OX=10090 GN=Qdpr PE=1 SV=2	25.6	14	9		12	14	12		16	17	-3.86	0.14	12	1	13	14
High	Q8R5C5	Beta-centractin OS=Mus musculus (Mouse) OX=10090 GN=Actr1b PE=1 SV=1	42.3	5	7	3	12	14	7	3	16	19	2.43	-0.2	8	5	13	13
High	Q5SSL4	Active breakpoint cluster region-related protein OS=Mus musculus (Mouse) OX=10090 GN=Abr PE=1 SV=1	97.6	21	7		14	19	7		17	21	-6.64	-0.31	7		6	8
High	Q8BHN3	Neutral alpha-glucosidase AB OS=Mus musculus (Mouse) OX=10090 GN=Ganab PE=1 SV=1	106.8	24	3		16	21	3		19	23	-6.64	0.2	6		7	9
High	P57746	V-type proton ATPase subunit D OS=Mus musculus (Mouse) OX=10090 GN=Atp6v1d PE=1 SV=1	28.4	16	10	1	10	15	11	1	12	21	-3.41	-0.22	10	2	11	10
High	Q8C0M9	Isoaspartyl peptidase/L-asparaginase OS=Mus musculus (Mouse) OX=10090 GN=Asrgl1 PE=1 SV=1	33.9	15	10		15	14	11		17	17	-1.22	0.13	8	2	13	14
High	Q8R326	Paraspeckle component 1 OS=Mus musculus (Mouse) OX=10090 GN=Pspc1 PE=1 SV=1	58.7	23	2	22	4		2	38	4		6.64	0.29	6	23	4	3
High	Q9Z2U0	Proteasome subunit alpha type-7 OS=Mus musculus (Mouse) OX=10090 GN=Psma7 PE=1 SV=1	27.8	16	9		13	15	9		16	19	-6.64	0.25	7		8	12
High	P53810	Phosphatidylinositol transfer protein alpha isoform OS=Mus musculus (Mouse) OX=10090 GN=Pitpna PE=1 SV=2	31.9	15	8	1	11	13	8	1	16	19	-3.75	0.09	10	1	9	10
High	Q8QZS1	3-hydroxyisobutyryl-CoA hydrolase, mitochondrial OS=Mus musculus (Mouse) OX=10090 GN=Hibch PE=1 SV=1	43	19	8		15	15	9		17	18	-6.64	-0.07	6		8	9
High	P48774	Glutathione S-transferase Mu 5 OS=Mus musculus (Mouse) OX=10090 GN=Gstm5 PE=1 SV=1	26.6	14	10		10	12	11		16	17	-6.64	-0.07	8		10	11
High	Q99KJ8	Dynactin subunit 2 OS=Mus musculus (Mouse) OX=10090 GN=Dctn2 PE=1 SV=3	44.1	19	9		13	17	9		16	19	-0.33	-0.17	6	1	11	12
High	Q3UHJ0	AP2-associated protein kinase 1 OS=Mus musculus (Mouse) OX=10090 GN=Aak1 PE=1 SV=2	103.3	23	9		15	17	10		16	18	-6.64	-0.17	8		13	13
High	P63001	Ras-related C3 botulinum toxin substrate 1 OS=Mus musculus (Mouse) OX=10090 GN=Rac1 PE=1 SV=1	21.4	4	7	3	9	9	9	3	17	15	-2.22	0.09	10	3	9	10
High	O70443	Guanine nucleotide-binding protein G(z) subunit alpha OS=Mus musculus (Mouse) OX=10090 GN=Gnaz PE=1 SV=4	40.8	14	10	2	13	12	10	2	16	16	-2.48	-0.27	6	1	5	5
High	Q5SQX6	Cytoplasmic FMR1-interacting protein 2 OS=Mus musculus (Mouse) OX=10090 GN=Cyfip2 PE=1 SV=2	145.6	9	7		17	16	7		18	18	-2.67	-0.6	7	1	8	6
High	P99029	Peroxiredoxin-5, mitochondrial OS=Mus musculus (Mouse) OX=10090 GN=Prdx5 PE=1 SV=2	21.9	10	10	1	10	10	12	1	15	15	-3	0.1	11	1	10	10
High	Q00493	Carboxypeptidase E OS=Mus musculus (Mouse) OX=10090 GN=Cpe PE=1 SV=2	53.2	18	6		14	15	6		18	19	1.65	-0.43	7	1	9	9
High	P62897	Cytochrome c, somatic OS=Mus musculus (Mouse) OX=10090 GN=Cycs PE=1 SV=2	11.6	13	8		11	13	10		15	18	-2.28	0.14	9	1	11	9
High	P35802	Neuronal membrane glycoprotein M6-a OS=Mus musculus (Mouse) OX=10090 GN=Gpm6a PE=1 SV=1	31.1	9	8	4	8	7	11	5	15	12	-2.9	0.23	9	6	10	10
High	P61164	Alpha-centractin OS=Mus musculus (Mouse) OX=10090 GN=Actr1a PE=1 SV=1	42.6	5	8	3	11	12	8	3	15	17	-6.64	0.03	2		2	2
High	Q9QXL2	Kinesin-like protein KIF21A OS=Mus musculus (Mouse) OX=10090 GN=Kif21a PE=1 SV=2	186.4	25	4	1	21	16	4	1	21	17	0.13	-0.69	5	1	7	6
High	Q8VDQ8	NAD-dependent protein deacetylase sirtuin-2 OS=Mus musculus (Mouse) OX=10090 GN=Sirt2 PE=1 SV=2	43.2	17	10	1	14	15	10	1	15	17	-1.01	0.02	10	2	12	11
High	P97315	Cysteine and glycine-rich protein 1 OS=Mus musculus (Mouse) OX=10090 GN=Csrp1 PE=1 SV=3	20.6	12	5		12	11	6		17	19	-5.05	0.19	6	1	7	7
High	Q8BK64	Activator of 90 kDa heat shock protein ATPase homolog 1 OS=Mus musculus (Mouse) OX=10090 GN=Ahsa1 PE=1 SV=2	38.1	17	10		13	13	10		15	17	-2.65	-0.3	8	1	8	10
High	Q61792	LIM and SH3 domain protein 1 OS=Mus musculus (Mouse) OX=10090 GN=Lasp1 PE=1 SV=1	30	14	7		14	12	8		18	16	-2.78	-0.3	6	1	11	10
High	P63037	DnaJ homolog subfamily A member 1 OS=Mus musculus (Mouse) OX=10090 GN=Dnaja1 PE=1 SV=1	44.8	14	5	3	12	12	7	3	17	15	-0.83	-0.16	6	2	6	7
High	Q61990	Poly(rC)-binding protein 2 OS=Mus musculus (Mouse) OX=10090 GN=Pcbp2 PE=1 SV=1	38.2	10	7	3	10	13	8	3	14	17	-1.5	-0.1	5	2	9	10
High	Q3TLH4	Protein PRRC2C OS=Mus musculus (Mouse) OX=10090 GN=Prrc2c PE=1 SV=3	310.7	36		38	1			41	1		6.64	-6.64	2	25	1
High	Q9R0P5	Destrin OS=Mus musculus (Mouse) OX=10090 GN=Dstn PE=1 SV=3	18.5	11	6		10	12	7		16	19	-2.17	-0.06	4	1	10	11
High	P61027	Ras-related protein Rab-10 OS=Mus musculus (Mouse) OX=10090 GN=Rab10 PE=1 SV=1	22.5	10	9	2	12	11	10	2	16	13	-1.34	-0.19	7	3	5	6
High	Q8VDM4	26S proteasome non-ATPase regulatory subunit 2 OS=Mus musculus (Mouse) OX=10090 GN=Psmd2 PE=1 SV=1	100.1	21	7		13	16	7		17	17	-2.07	0.19	7	1	6	7
High	Q80XN0	D-beta-hydroxybutyrate dehydrogenase, mitochondrial OS=Mus musculus (Mouse) OX=10090 GN=Bdh1 PE=1 SV=2	38.3	13	11	4	11	11	13	4	11	13	-0.56	-0.25	10	4	10	9
High	P08228	Superoxide dismutase [Cu-Zn] OS=Mus musculus (Mouse) OX=10090 GN=Sod1 PE=1 SV=2	15.9	15	7	1	10	14	7	1	13	20	-3.31	-0.38	8	1	11	11
High	Q9DCW4	Electron transfer flavoprotein subunit beta OS=Mus musculus (Mouse) OX=10090 GN=Etfb PE=1 SV=3	27.6	14	9		12	13	9		15	17	-4.86	0.42	11	1	12	15
High	Q62167	ATP-dependent RNA helicase DDX3X OS=Mus musculus (Mouse) OX=10090 GN=Ddx3x PE=1 SV=3	73.1	19	4	20	6	6	4	24	7	6	4.42	-1.21	8	11	3	2
High	P47708	Rabphilin-3A OS=Mus musculus (Mouse) OX=10090 GN=Rph3a PE=1 SV=2	75.4	19	7	2	13	12	7	2	15	17	0.25	0.16	5	2	6	8
High	P70333	Heterogeneous nuclear ribonucleoprotein H2 OS=Mus musculus (Mouse) OX=10090 GN=Hnrnph2 PE=1 SV=1	49.2	5	7	5	11	13	7	5	15	14	-6.64	1.35	2		1	1
High	Q9JKR6	Hypoxia up-regulated protein 1 OS=Mus musculus (Mouse) OX=10090 GN=Hyou1 PE=1 SV=1	111.1	22	7		14	17	7		16	18	-6.64	-0.59	4		6	5
High	Q9QXY6	EH domain-containing protein 3 OS=Mus musculus (Mouse) OX=10090 GN=Ehd3 PE=1 SV=2	60.8	13	5		19	14	5		20	16	-1.61	-0.59	9	1	9	8
High	Q8BH66	Atlastin-1 OS=Mus musculus (Mouse) OX=10090 GN=Atl1 PE=1 SV=1	63.3	19	8		15	16	8		16	17	-2.61	0.62	10	2	5	7
High	O35737	Heterogeneous nuclear ribonucleoprotein H OS=Mus musculus (Mouse) OX=10090 GN=Hnrnph1 PE=1 SV=3	49.2	4	6	7	11	12	7	7	12	15	2.83	-0.35	7	9	10	9
High	P48318	Glutamate decarboxylase 1 OS=Mus musculus (Mouse) OX=10090 GN=Gad1 PE=1 SV=2	66.6	18	9		13	16	9		14	18	-6.64	-0.38	5		7	5
High	Q61490	CD166 antigen OS=Mus musculus (Mouse) OX=10090 GN=Alcam PE=1 SV=3	65.1	18	4		14	13	4		18	19	-3.06	-0.07	6	1	12	11
High	P62746	Rho-related GTP-binding protein RhoB OS=Mus musculus (Mouse) OX=10090 GN=Rhob PE=1 SV=1	22.1	12	7	2	10	13	8	2	13	18	-6.64	0.11	6		7	8
High	Q9D2G2	Dihydrolipoyllysine-residue succinyltransferase component of 2-oxoglutarate dehydrogenase complex, mitochondrial OS=Mus musculus (Mouse) OX=10090 GN=Dlst PE=1 SV=1	49	13	9		12	10	12		16	13	-3.87	-0.42	10	2	11	9
High	Q9CWS0	N(G),N(G)-dimethylarginine dimethylaminohydrolase 1 OS=Mus musculus (Mouse) OX=10090 GN=Ddah1 PE=1 SV=3	31.4	14	6		12	12	6		16	18	-6.64	0.05	7		12	12
High	B9EKR1	Receptor-type tyrosine-protein phosphatase zeta OS=Mus musculus (Mouse) OX=10090 GN=Ptprz1 PE=1 SV=1	254.2	14	9		13	13	9		16	15	-6.64	0.05	7		6	7
High	Q9DCX2	ATP synthase subunit d, mitochondrial OS=Mus musculus (Mouse) OX=10090 GN=Atp5pd PE=1 SV=3	18.7	11	9		10	9	10		15	15	-6.64	0.4	9		7	8
High	P09671	Superoxide dismutase [Mn], mitochondrial OS=Mus musculus (Mouse) OX=10090 GN=Sod2 PE=1 SV=3	24.6	10	6	1	9	8	8	1	17	14	-6.64	0.13	6		8	8
High	P51174	Long-chain specific acyl-CoA dehydrogenase, mitochondrial OS=Mus musculus (Mouse) OX=10090 GN=Acadl PE=1 SV=2	47.9	17	8		13	15	8		14	18	-6.46	-0.21	7	1	8	8
High	Q68FG2	Spectrin beta chain OS=Mus musculus (Mouse) OX=10090 GN=Sptbn2 PE=1 SV=1	270.8	9	5	2	15	17	5	2	16	17	-6.64	-1.09	2		4	2
High	P63005	Platelet-activating factor acetylhydrolase IB subunit alpha OS=Mus musculus (Mouse) OX=10090 GN=Pafah1b1 PE=1 SV=2	46.6	17	10		13	14	10		14	16	-0.93	-0.5	9	3	10	8
High	O35136	Neural cell adhesion molecule 2 OS=Mus musculus (Mouse) OX=10090 GN=Ncam2 PE=1 SV=1	93.1	21	6		15	15	6		18	16	-6.64	-0.65	6		8	7
High	G3UXL2	Pribosyltran_N domain-containing protein OS=Mus musculus (Mouse) OX=10090 GN=Prps1l3 PE=3 SV=1	34.8	7	6	1	14	14	6	1	16	17	-2.72	-0.26	9	1	13	10
High	O35633	Vesicular inhibitory amino acid transporter OS=Mus musculus (Mouse) OX=10090 GN=Slc32a1 PE=1 SV=3	57.3	12	8	3	12	12	8	3	13	15	-1.52	-0.32	10	2	11	9
High	Q9JLJ2	4-trimethylaminobutyraldehyde dehydrogenase OS=Mus musculus (Mouse) OX=10090 GN=Aldh9a1 PE=1 SV=1	53.5	16	9		11	13	9		16	14	-2.65	-0.23	9	1	8	9
High	P23506	Protein-L-isoaspartate(D-aspartate) O-methyltransferase OS=Mus musculus (Mouse) OX=10090 GN=Pcmt1 PE=1 SV=3	24.6	12	7		10	11	7		16	16	-6.64	0.58	9		9	10
High	Q61696	Heat shock 70 kDa protein 1A OS=Mus musculus (Mouse) OX=10090 GN=Hspa1a PE=1 SV=2	70	7	8	4	10	12	8	4	12	15	0.03	1.25	2	1	2	4
High	Q9CR16	Peptidyl-prolyl cis-trans isomerase D OS=Mus musculus (Mouse) OX=10090 GN=Ppid PE=1 SV=3	40.7	16	9		15	12	9		18	12	-3.34	-0.07	9	1	10	11
High	P62196	26S proteasome regulatory subunit 8 OS=Mus musculus (Mouse) OX=10090 GN=Psmc5 PE=1 SV=1	45.6	17	8		14	13	10		15	14	1.42	-0.13	8	2	9	10
High	Q9CQA3	Succinate dehydrogenase [ubiquinone] iron-sulfur subunit, mitochondrial OS=Mus musculus (Mouse) OX=10090 GN=Sdhb PE=1 SV=1	31.8	13	7		11	12	9		14	16	-2.22	0.31	8	2	6	9
High	Q9WV55	Vesicle-associated membrane protein-associated protein A OS=Mus musculus (Mouse) OX=10090 GN=Vapa PE=1 SV=2	27.8	14	6	2	11	12	7	2	14	16	-1.17	-0.14	6	3	7	9
High	Q9DCD0	6-phosphogluconate dehydrogenase, decarboxylating OS=Mus musculus (Mouse) OX=10090 GN=Pgd PE=1 SV=3	53.2	18	7		13	15	7		15	16	-1.64	0.54	8	1	5	10
High	Q8BLK3	Limbic system-associated membrane protein OS=Mus musculus (Mouse) OX=10090 GN=Lsamp PE=1 SV=1	38.1	13	7	2	12	11	7	2	14	15	0.6	-0.06	5	2	10	9
High	P19157	Glutathione S-transferase P 1 OS=Mus musculus (Mouse) OX=10090 GN=Gstp1 PE=1 SV=2	23.6	8	6	1	7	7	9	1	15	13	-3.89	0.03	6	1	8	7
High	P29758	Ornithine aminotransferase, mitochondrial OS=Mus musculus (Mouse) OX=10090 GN=Oat PE=1 SV=1	48.3	16	7		11	14	7		15	16	-6.64	-0.33	6		10	10
High	Q7TSC1	Protein PRRC2A OS=Mus musculus (Mouse) OX=10090 GN=Prrc2a PE=1 SV=1	229.1	28		30	1			37	1		6.64	0.14	1	19	2	1
High	O08810	116 kDa U5 small nuclear ribonucleoprotein component OS=Mus musculus (Mouse) OX=10090 GN=Eftud2 PE=1 SV=1	109.3	29	1	30			1	37			6.64		3	17
High	Q9QUM9	Proteasome subunit alpha type-6 OS=Mus musculus (Mouse) OX=10090 GN=Psma6 PE=1 SV=1	27.4	14	10		11	12	11		13	14	-6.64	-0.07	10		8	9
High	Q7TPR4	Alpha-actinin-1 OS=Mus musculus (Mouse) OX=10090 GN=Actn1 PE=1 SV=1	103	12	5	1	15	16	5	1	16	16	1.58	0.65	4	1	4	7
High	O35668	Huntingtin-associated protein 1 OS=Mus musculus (Mouse) OX=10090 GN=Hap1 PE=1 SV=1	70.1	18	4	1	15	14	4	1	17	16	-0.24	0	7	3	9	10
High	Q9CZ13	Cytochrome b-c1 complex subunit 1, mitochondrial OS=Mus musculus (Mouse) OX=10090 GN=Uqcrc1 PE=1 SV=2	52.8	15	9	1	11	13	9	1	13	15	-1.44	0.61	12	3	6	10
High	P84084	ADP-ribosylation factor 5 OS=Mus musculus (Mouse) OX=10090 GN=Arf5 PE=1 SV=2	20.5	2	6	2	7	6	8	2	15	13	-6.64	-0.1	2		3	3
High	Q8BH95	Enoyl-CoA hydratase, mitochondrial OS=Mus musculus (Mouse) OX=10090 GN=Echs1 PE=1 SV=1	31.5	14	10		12	11	13		12	13	1.04	-0.44	10	1	9	9
High	E9Q1Z0	IF rod domain-containing protein OS=Mus musculus (Mouse) OX=10090 GN=Krt90 PE=1 SV=1	58.2	1	11	8	1		27	9	1		-0.11		2	2
High	P11627	Neural cell adhesion molecule L1 OS=Mus musculus (Mouse) OX=10090 GN=L1cam PE=1 SV=1	140.9	16	3		14	14	3		17	17	-2.02	-0.17	5	1	9	8
High	P27546	Microtubule-associated protein 4 OS=Mus musculus (Mouse) OX=10090 GN=Map4 PE=1 SV=3	117.4	16	4	5	10	13	4	5	11	17	1.57	0.5	6	6	6	11
High	P28658	Ataxin-10 OS=Mus musculus (Mouse) OX=10090 GN=Atxn10 PE=1 SV=2	53.7	16	8		13	12	8		15	14	-6.64	0.5	7		7	8
High	P32921	Tryptophan--tRNA ligase, cytoplasmic OS=Mus musculus (Mouse) OX=10090 GN=Wars PE=1 SV=2	54.3	15	7		11	13	7		14	16	-0.81	0.2	9	3	7	8
High	Q9R0Y5	Adenylate kinase isoenzyme 1 OS=Mus musculus (Mouse) OX=10090 GN=Ak1 PE=1 SV=1	21.5	13	6		11	11	8		14	15	-6.64	-0.19	7		9	6
High	P30416	Peptidyl-prolyl cis-trans isomerase FKBP4 OS=Mus musculus (Mouse) OX=10090 GN=Fkbp4 PE=1 SV=5	51.5	17	5		12	16	6		14	17	-1.57	0.16	6	1	8	10
High	P50247	Adenosylhomocysteinase OS=Mus musculus (Mouse) OX=10090 GN=Ahcy PE=1 SV=3	47.7	15	8		15	12	8		16	13	1.63	0.62	9	1	7	11
High	Q9JIA1	Leucine-rich glioma-inactivated protein 1 OS=Mus musculus (Mouse) OX=10090 GN=Lgi1 PE=1 SV=1	63.6	14	9	2	10	13	10	2	11	14	-0.53	-0.32	8	1	7	8
High	P49312	Heterogeneous nuclear ribonucleoprotein A1 OS=Mus musculus (Mouse) OX=10090 GN=Hnrnpa1 PE=1 SV=2	34.2	15	8	3	10	10	10	3	13	11	-1.04	-0.24	11	3	8	8
High	Q9CPU0	Lactoylglutathione lyase OS=Mus musculus (Mouse) OX=10090 GN=Glo1 PE=1 SV=3	20.8	14	8		12	12	8		13	16	-6.64	0.4	8		7	11
High	Q9CZ30	Obg-like ATPase 1 OS=Mus musculus (Mouse) OX=10090 GN=Ola1 PE=1 SV=1	44.7	13	7		12	12	7		15	15	-6.64	-0.32	7		7	7
High	Q78PY7	Staphylococcal nuclease domain-containing protein 1 OS=Mus musculus (Mouse) OX=10090 GN=Snd1 PE=1 SV=1	102	21	3	3	13	15	3	3	14	17	-0.69	0.02	5	1	7	6
High	Q61768	Kinesin-1 heavy chain OS=Mus musculus (Mouse) OX=10090 GN=Kif5b PE=1 SV=3	109.5	11	6		14	14	6		17	14	-1.07	0.18	3	2	4	6
High	P58389	Serine/threonine-protein phosphatase 2A activator OS=Mus musculus (Mouse) OX=10090 GN=Ptpa PE=1 SV=1	36.7	16	7		12	13	7		14	16	-1.27	0.05	8	1	10	9
High	Q9DBP5	UMP-CMP kinase OS=Mus musculus (Mouse) OX=10090 GN=Cmpk1 PE=1 SV=1	22.2	11	7		10	11	7		12	18	-6.64	0.1	7		9	10
High	Q8BIJ6	Isoleucine--tRNA ligase, mitochondrial OS=Mus musculus (Mouse) OX=10090 GN=Iars2 PE=1 SV=1	112.7	20	2		15	18	2		16	19	-6.64	0.55	2		7	11
High	Q91ZX7	Prolow-density lipoprotein receptor-related protein 1 OS=Mus musculus (Mouse) OX=10090 GN=Lrp1 PE=1 SV=1	504.4	28	1		11	23	1		12	24	-6.64	0.31	2		4	8
High	P63321	Ras-related protein Ral-A OS=Mus musculus (Mouse) OX=10090 GN=Rala PE=1 SV=1	23.5	5	6	2	7	9	9	2	11	14	-0.95	-0.27	8	2	7	8
High	Q9JLZ3	Methylglutaconyl-CoA hydratase, mitochondrial OS=Mus musculus (Mouse) OX=10090 GN=Auh PE=1 SV=1	33.4	15	8		10	15	8		10	18	-6.64	0.08	8		7	9
High	P70398	Probable ubiquitin carboxyl-terminal hydrolase FAF-X OS=Mus musculus (Mouse) OX=10090 GN=Usp9x PE=1 SV=2	290.5	24	3	5	11	15	3	5	12	16	0.9	0.02	5	2	4	7
High	Q8K021	Secretory carrier-associated membrane protein 1 OS=Mus musculus (Mouse) OX=10090 GN=Scamp1 PE=1 SV=1	38	9	8	1	8	9	9	1	13	13	-0.39	-0.86	7	2	6	6
High	Q2PFD7	PH and SEC7 domain-containing protein 3 OS=Mus musculus (Mouse) OX=10090 GN=Psd3 PE=1 SV=2	114.7	16	2	15	8	5	2	16	10	8	4.72	0	6	10	6	5
High	Q99K85	Phosphoserine aminotransferase OS=Mus musculus (Mouse) OX=10090 GN=Psat1 PE=1 SV=1	40.4	15	8		12	12	8		14	14	-0.6	-0.53	5	1	10	7
High	P49722	Proteasome subunit alpha type-2 OS=Mus musculus (Mouse) OX=10090 GN=Psma2 PE=1 SV=3	25.9	10	6		9	8	6		17	13	-6.64	-0.14	4		6	5
High	P61089	Ubiquitin-conjugating enzyme E2 N OS=Mus musculus (Mouse) OX=10090 GN=Ube2n PE=1 SV=1	17.1	12	6	2	11	11	6	2	14	14	-2.14	-0.13	9	1	9	10
High	P60487	Pyridoxal phosphate phosphatase OS=Mus musculus (Mouse) OX=10090 GN=Pdxp PE=1 SV=1	31.5	13	5		11	13	8		14	14	-4.42	-0.14	7	1	10	9
High	P63044	Vesicle-associated membrane protein 2 OS=Mus musculus (Mouse) OX=10090 GN=Vamp2 PE=1 SV=2	12.7	4	6	4	6	6	11	4	10	11	-1.44	0.26	6	2	5	7
High	P45591	Cofilin-2 OS=Mus musculus (Mouse) OX=10090 GN=Cfl2 PE=1 SV=1	18.7	10	6		10	13	7		13	15	-6.64	-0.01	4		4	7
High	Q05816	Fatty acid-binding protein 5 OS=Mus musculus (Mouse) OX=10090 GN=Fabp5 PE=1 SV=3	15.1	14	4		10	12	4		13	18	-6.64	0.07	3		6	9
High	P27601	Guanine nucleotide-binding protein subunit alpha-13 OS=Mus musculus (Mouse) OX=10090 GN=Gna13 PE=1 SV=1	44	12	8		12	12	8		13	14	-6.64	0.3	9		7	10
High	Q07076	Annexin A7 OS=Mus musculus (Mouse) OX=10090 GN=Anxa7 PE=1 SV=2	49.9	14	10		14	9	10		15	10	0.25	-0.22	6	1	7	6
High	Q80XI4	Phosphatidylinositol 5-phosphate 4-kinase type-2 beta OS=Mus musculus (Mouse) OX=10090 GN=Pip4k2b PE=1 SV=1	47.3	10	6	2	13	11	6	2	14	13	1.89	-0.87	7	5	7	5
High	Q4KMM3	Oxidation resistance protein 1 OS=Mus musculus (Mouse) OX=10090 GN=Oxr1 PE=1 SV=3	95.9	19	4		13	13	4		15	16	-6.64	-0.56	2		4	3
High	P63318	Protein kinase C gamma type OS=Mus musculus (Mouse) OX=10090 GN=Prkcg PE=1 SV=1	78.3	12	7	6	8	9	7	6	10	12	1.97	0.62	5	4	5	8
High	Q921G7	Electron transfer flavoprotein-ubiquinone oxidoreductase, mitochondrial OS=Mus musculus (Mouse) OX=10090 GN=Etfdh PE=1 SV=1	68	15	8		12	11	9		14	12	-6.64	0.04	5		6	5
High	Q8BH59	Calcium-binding mitochondrial carrier protein Aralar1 OS=Mus musculus (Mouse) OX=10090 GN=Slc25a12 PE=1 SV=1	74.5	18	9		15	8	9		17	9	-2.7	0.14	6	1	5	6
High	Q8CAA7	Glucose 1,6-bisphosphate synthase OS=Mus musculus (Mouse) OX=10090 GN=Pgm2l1 PE=1 SV=1	70.2	18	7		13	14	7		13	15	-6.64	-0.21	5		8	7
High	P26043	Radixin OS=Mus musculus (Mouse) OX=10090 GN=Rdx PE=1 SV=3	68.5	10	6		10	14	6		11	18	-6.64	-0.29	6		8	9
High	P29341	Polyadenylate-binding protein 1 OS=Mus musculus (Mouse) OX=10090 GN=Pabpc1 PE=1 SV=2	70.6	10	7	4	11	12	7	4	11	13	0.28	-0.39	4	2	6	5
High	Q9QYB8	Beta-adducin OS=Mus musculus (Mouse) OX=10090 GN=Add2 PE=1 SV=4	80.6	12	5	4	10	11	5	5	11	14	2.66	-0.03	3	3	5	5
High	P21278	Guanine nucleotide-binding protein subunit alpha-11 OS=Mus musculus (Mouse) OX=10090 GN=Gna11 PE=1 SV=1	42	8	9		11	11	9		13	13	-2.66	0.26	4	1	3	4
High	Q60749	KH domain-containing, RNA-binding, signal transduction-associated protein 1 OS=Mus musculus (Mouse) OX=10090 GN=Khdrbs1 PE=1 SV=2	48.3	13		17	3			32	3		6.64	-6.64	2	18	1
High	P62962	Profilin-1 OS=Mus musculus (Mouse) OX=10090 GN=Pfn1 PE=1 SV=2	14.9	12	6		12	11	7		15	13	-6.64	0.08	8		7	8
High	Q9QWI6	SRC kinase signaling inhibitor 1 OS=Mus musculus (Mouse) OX=10090 GN=Srcin1 PE=1 SV=2	134.8	19	14	14	3	1	15	16	3	1	1.38	0.11	11	9	2	2
High	Q99L47	Hsc70-interacting protein OS=Mus musculus (Mouse) OX=10090 GN=St13 PE=1 SV=1	41.6	14	7		11	11	7		14	14	-6.64	0.11	7		10	8
High	P09528	Ferritin heavy chain OS=Mus musculus (Mouse) OX=10090 GN=Fth1 PE=1 SV=2	21.1	11	3		9	10	4		13	18	-6.64	0.06	3		6	7
High	Q8R0S2	IQ motif and SEC7 domain-containing protein 1 OS=Mus musculus (Mouse) OX=10090 GN=Iqsec1 PE=1 SV=2	107.9	22	1	23	3	3	1	27	3	3	5.82	-0.84	6	18	4	2
High	P47757	F-actin-capping protein subunit beta OS=Mus musculus (Mouse) OX=10090 GN=Capzb PE=1 SV=3	31.3	11	7	1	9	10	7	1	14	12	-6.64	0.15	7		7	7
High	Q9CXW3	Calcyclin-binding protein OS=Mus musculus (Mouse) OX=10090 GN=Cacybp PE=1 SV=1	26.5	12	7		9	11	7		13	14	-6.64	-0.81	7		6	4
High	Q811D0	Disks large homolog 1 OS=Mus musculus (Mouse) OX=10090 GN=Dlg1 PE=1 SV=1	100.1	12	5	1	7	16	6	1	8	19	2.72	-0.06	7	4	2	9
High	Q6PB66	Leucine-rich PPR motif-containing protein, mitochondrial OS=Mus musculus (Mouse) OX=10090 GN=Lrpprc PE=1 SV=2	156.5	21	2		18	13	2		18	14	0.77	-0.66	5	1	9	6
High	Q8CAY6	Acetyl-CoA acetyltransferase, cytosolic OS=Mus musculus (Mouse) OX=10090 GN=Acat2 PE=1 SV=2	41.3	13	5		11	8	5		17	12	-6.64	-0.06	7		9	10
High	Q80TL4	PHD finger protein 24 OS=Mus musculus (Mouse) OX=10090 GN=Phf24 PE=1 SV=2	45.2	16	9		10	14	9		10	15	-2.22	-0.35	9	2	11	11
High	O88685	26S proteasome regulatory subunit 6A OS=Mus musculus (Mouse) OX=10090 GN=Psmc3 PE=1 SV=2	49.5	15	5		10	12	6		12	16	-6.64	-0.52	3		7	7
High	Q9CZ44	NSFL1 cofactor p47 OS=Mus musculus (Mouse) OX=10090 GN=Nsfl1c PE=1 SV=1	40.7	15	9		11	13	9		11	14	-6.64	0.53	6		6	10
High	Q8R127	Saccharopine dehydrogenase-like oxidoreductase OS=Mus musculus (Mouse) OX=10090 GN=Sccpdh PE=1 SV=1	47.1	14	8		12	11	8		13	13	-0.74	0.17	9	3	12	12
High	Q8BKC5	Importin-5 OS=Mus musculus (Mouse) OX=10090 GN=Ipo5 PE=1 SV=3	123.5	24	4		13	15	4		15	15	-2.22	0.33	4	1	9	10
High	O54983	Ketimine reductase mu-crystallin OS=Mus musculus (Mouse) OX=10090 GN=Crym PE=1 SV=1	33.5	10	9		9	10	9		11	14	-6.64	-0.21	12		9	9
High	Q921M3	Splicing factor 3B subunit 3 OS=Mus musculus (Mouse) OX=10090 GN=Sf3b3 PE=1 SV=1	135.5	26		26				34			5.27	-0.77	7	21	4	2
High	Q9CQE8	RNA transcription, translation and transport factor protein OS=Mus musculus (Mouse) OX=10090 GN=RTRAF PE=1 SV=1	28.1	14	3	13	6	3	3	20	7	4	6.64	-1.23	1	15	3	3
High	Q9DBF1	Alpha-aminoadipic semialdehyde dehydrogenase OS=Mus musculus (Mouse) OX=10090 GN=Aldh7a1 PE=1 SV=4	58.8	17	5		12	15	5		13	16	0.53	0.22	6	1	9	10
High	Q9D819	Inorganic pyrophosphatase OS=Mus musculus (Mouse) OX=10090 GN=Ppa1 PE=1 SV=1	32.6	13	6		10	10	6		15	13	-6.64	0.17	6		7	8
High	Q9CQI6	Coactosin-like protein OS=Mus musculus (Mouse) OX=10090 GN=Cotl1 PE=1 SV=3	15.9	15	7		13	12	7		14	13	-6.64	-0.04	5		8	8
High	Q8BP47	Asparagine--tRNA ligase, cytoplasmic OS=Mus musculus (Mouse) OX=10090 GN=NARS1 PE=1 SV=2	64.2	17	5		11	13	5		14	15	-1.25	0	8	1	9	10
High	Q60932	Voltage-dependent anion-selective channel protein 1 OS=Mus musculus (Mouse) OX=10090 GN=Vdac1 PE=1 SV=3	32.3	12	7	2	11	11	7	2	13	12	-1.06	-0.22	8	3	7	8
High	Q8CBE3	WD repeat-containing protein 37 OS=Mus musculus (Mouse) OX=10090 GN=Wdr37 PE=1 SV=1	55	17	5		11	13	5		14	14	-4.22	-0.25	5	1	9	9
High	Q8R2R9	AP-3 complex subunit mu-2 OS=Mus musculus (Mouse) OX=10090 GN=Ap3m2 PE=1 SV=1	46.9	13	4	15	4	3	4	22	4	3	3.98	-4	5	12	4	1
High	D3YXK2	Scaffold attachment factor B1 OS=Mus musculus (Mouse) OX=10090 GN=Safb PE=1 SV=2	105	23		23				33			6.22	-0.01	2	12	1	2
High	P52196	Thiosulfate sulfurtransferase OS=Mus musculus (Mouse) OX=10090 GN=Tst PE=1 SV=3	33.4	12	7		12	11	8		13	12	-6.64	-0.11	6		9	10
High	Q6PHN9	Ras-related protein Rab-35 OS=Mus musculus (Mouse) OX=10090 GN=Rab35 PE=1 SV=1	23	8	5	2	7	10	7	2	9	15	-6.64	0.21	5		5	5
High	P26040	Ezrin OS=Mus musculus (Mouse) OX=10090 GN=Ezr PE=1 SV=3	69.4	11	7		10	13	7		11	15	-6.64	0.31	1		2	2
High	Q99MN9	Propionyl-CoA carboxylase beta chain, mitochondrial OS=Mus musculus (Mouse) OX=10090 GN=Pccb PE=1 SV=2	58.4	19	6		14	12	6		15	12	-6.64	-0.71	6		10	6
High	Q9Z140	Copine-6 OS=Mus musculus (Mouse) OX=10090 GN=Cpne6 PE=1 SV=1	61.7	12	9	9	9	6	9	9	9	6	1.53	-0.52	8	6	6	5
High	Q8BKZ9	Pyruvate dehydrogenase protein X component, mitochondrial OS=Mus musculus (Mouse) OX=10090 GN=Pdhx PE=1 SV=1	54	13	8		9	12	9		11	13	-1.04	0.04	8	1	8	7
High	Q99J99	3-mercaptopyruvate sulfurtransferase OS=Mus musculus (Mouse) OX=10090 GN=Mpst PE=1 SV=4	33.1	10	7		11	10	7		12	13	-1.48	0	8	1	5	7
High	P14685	26S proteasome non-ATPase regulatory subunit 3 OS=Mus musculus (Mouse) OX=10090 GN=Psmd3 PE=1 SV=3	60.7	16	5		12	10	5		14	13	-6.64	0.15	3		5	6
High	O35526	Syntaxin-1A OS=Mus musculus (Mouse) OX=10090 GN=Stx1a PE=1 SV=3	33	12	6		12	11	7		13	12	-2.5	-0.24	3	1	6	6
High	P97855	Ras GTPase-activating protein-binding protein 1 OS=Mus musculus (Mouse) OX=10090 GN=G3bp1 PE=1 SV=1	51.8	18		19				32			6.64		1	19
High	P46638	Ras-related protein Rab-11B OS=Mus musculus (Mouse) OX=10090 GN=Rab11b PE=1 SV=3	24.5	8	8	6	8	8	8	6	9	9	-2.08	-0.1	7	2	6	7
High	Q5U3K5	Rab-like protein 6 OS=Mus musculus (Mouse) OX=10090 GN=Rabl6 PE=1 SV=2	79.8	23	1	23			1	31			6.64	-6.64	5	17	1
High	Q61425	Hydroxyacyl-coenzyme A dehydrogenase, mitochondrial OS=Mus musculus (Mouse) OX=10090 GN=Hadh PE=1 SV=2	34.4	13	5		11	11	6		13	13	-1.58	0.02	8	1	8	11
High	Q9CPY7	Cytosol aminopeptidase OS=Mus musculus (Mouse) OX=10090 GN=Lap3 PE=1 SV=3	56.1	17	7		12	11	7		13	12	-6.64	0.13	7		4	5
High	P37040	NADPH--cytochrome P450 reductase OS=Mus musculus (Mouse) OX=10090 GN=Por PE=1 SV=2	77	15	4		12	12	4		13	15	-0.22	0.42	4	1	6	8
High	Q60676	Serine/threonine-protein phosphatase 5 OS=Mus musculus (Mouse) OX=10090 GN=Ppp5c PE=1 SV=3	56.8	15	6		8	13	6		11	15	-6.64	-0.07	5		7	5
High	Q8CDN6	Thioredoxin-like protein 1 OS=Mus musculus (Mouse) OX=10090 GN=Txnl1 PE=1 SV=3	32.2	10	8		10	9	8		13	11	-6.64	0	5		4	5
High	P54775	26S proteasome regulatory subunit 6B OS=Mus musculus (Mouse) OX=10090 GN=Psmc4 PE=1 SV=2	47.4	13	4		12	10	5		16	11	-1.15	-1.44	4	1	6	4
High	Q9JLV5	Cullin-3 OS=Mus musculus (Mouse) OX=10090 GN=Cul3 PE=1 SV=1	88.9	15	6		11	11	6		12	14	-0.37	-0.12	5	1	6	7
High	Q99PU5	Long-chain-fatty-acid--CoA ligase ACSBG1 OS=Mus musculus (Mouse) OX=10090 GN=Acsbg1 PE=1 SV=1	80.4	16	6		12	11	6		14	12	-6.64	1.17	6		2	5
High	P26041	Moesin OS=Mus musculus (Mouse) OX=10090 GN=Msn PE=1 SV=3	67.7	8	6		11	11	6		12	14	-6.64	-0.94	1		4	3
High	O88532	Zinc finger RNA-binding protein OS=Mus musculus (Mouse) OX=10090 GN=Zfr PE=1 SV=2	116.8	25		25	1	1		30	1	1	6.64	6.64		20		1
High	P61750	ADP-ribosylation factor 4 OS=Mus musculus (Mouse) OX=10090 GN=Arf4 PE=1 SV=2	20.4	2	6	2	5	5	8	2	11	11	-6.64	6.64	2			1
High	P62835	Ras-related protein Rap-1A OS=Mus musculus (Mouse) OX=10090 GN=Rap1a PE=1 SV=1	21	2	8	3	7	9	8	3	9	11	-2.09	0.92	9	2	6	8
High	O08529	Calpain-2 catalytic subunit OS=Mus musculus (Mouse) OX=10090 GN=Capn2 PE=1 SV=4	79.8	17	4		12	14	4		12	15	-3.15	0.69	4	1	6	5
High	Q8R570	Synaptosomal-associated protein 47 OS=Mus musculus (Mouse) OX=10090 GN=Snap47 PE=1 SV=1	46.5	17	5	1	12	12	5	1	13	12	-4.44	0.17	6	1	8	9
High	Q922R8	Protein disulfide-isomerase A6 OS=Mus musculus (Mouse) OX=10090 GN=Pdia6 PE=1 SV=3	48.1	14	4		12	11	5		13	13	-1.95	-0.54	6	1	9	4
High	P61294	Ras-related protein Rab-6B OS=Mus musculus (Mouse) OX=10090 GN=Rab6b PE=1 SV=1	23.4	5	6	1	9	12	7	1	9	14	-6.64	-0.27	8		9	9
High	Q80WJ7	Protein LYRIC OS=Mus musculus (Mouse) OX=10090 GN=Mtdh PE=1 SV=1	63.8	21	1	21	1		1	29	1		6.64	6.64	1	17		1
High	Q99PJ0	Neurotrimin OS=Mus musculus (Mouse) OX=10090 GN=Ntm PE=1 SV=2	38	10	4		11	12	4		13	14	-1.04	0.18	7	3	10	9
High	Q9JLB0	MAGUK p55 subfamily member 6 OS=Mus musculus (Mouse) OX=10090 GN=Mpp6 PE=1 SV=1	62.6	15	6		13	10	6		14	11	-6.64	0.42	4		7	8
High	P24288	Branched-chain-amino-acid aminotransferase, cytosolic OS=Mus musculus (Mouse) OX=10090 GN=Bcat1 PE=1 SV=2	42.8	12	7		8	11	7		11	13	-6.64	-0.11	9		7	7
High	P70699	Lysosomal alpha-glucosidase OS=Mus musculus (Mouse) OX=10090 GN=Gaa PE=1 SV=2	106.2	15	6		11	13	6		11	14	-2.04	0	7	1	6	8
High	P61161	Actin-related protein 2 OS=Mus musculus (Mouse) OX=10090 GN=Actr2 PE=1 SV=1	44.7	13	9		10	9	10		12	9	-3.66	-0.72	10	1	10	6
High	Q6NVF9	Cleavage and polyadenylation specificity factor subunit 6 OS=Mus musculus (Mouse) OX=10090 GN=Cpsf6 PE=1 SV=1	59.1	14	3	14	3		3	25	3		6.64	-6.64	5	14	1
High	P60766	Cell division control protein 42 homolog OS=Mus musculus (Mouse) OX=10090 GN=Cdc42 PE=1 SV=2	21.2	7	5	2	7	8	6	3	11	11	-0.99	0.03	5	3	5	6
High	Q6P1F6	Serine/threonine-protein phosphatase 2A 55 kDa regulatory subunit B alpha isoform OS=Mus musculus (Mouse) OX=10090 GN=Ppp2r2a PE=1 SV=1	51.7	8	8	5	9	7	9	5	9	8	0.98	0.1	5	5	5	5
High	Q921M7	Protein FAM49B OS=Mus musculus (Mouse) OX=10090 GN=Fam49b PE=1 SV=1	36.8	9	10		8	8	10		10	11	-0.75	0.22	7	1	8	8
High	Q61464	Zinc finger protein 638 OS=Mus musculus (Mouse) OX=10090 GN=Znf638 PE=1 SV=2	218	28		28				31			3.56	-0.45	4	16	2	2
High	Q9CYT6	Adenylyl cyclase-associated protein 2 OS=Mus musculus (Mouse) OX=10090 GN=Cap2 PE=1 SV=1	52.8	13	6		12	10	6		13	11	-6.64	-0.69	3		8	5
High	Q9QY76	Vesicle-associated membrane protein-associated protein B OS=Mus musculus (Mouse) OX=10090 GN=Vapb PE=1 SV=3	26.9	9	6	2	8	9	6	2	12	10	-0.91	-0.01	4	2	8	7
High	Q64105	Sepiapterin reductase OS=Mus musculus (Mouse) OX=10090 GN=Spr PE=1 SV=1	27.9	10	7		9	9	7		11	12	-6.64	0.05	5		6	5
High	Q99L13	3-hydroxyisobutyrate dehydrogenase, mitochondrial OS=Mus musculus (Mouse) OX=10090 GN=Hibadh PE=1 SV=1	35.4	12	4		10	10	4		12	14	-6.64	0.12	9		9	8
High	P24472	Glutathione S-transferase A4 OS=Mus musculus (Mouse) OX=10090 GN=Gsta4 PE=1 SV=3	25.5	11	7		11	7	8		13	9	-6.64	-0.23	8		9	8
High	P06801	NADP-dependent malic enzyme OS=Mus musculus (Mouse) OX=10090 GN=Me1 PE=1 SV=2	63.9	16	4		10	14	4		11	15	-6.64	-0.3	3		7	6
High	Q3UNH4	G protein-regulated inducer of neurite outgrowth 1 OS=Mus musculus (Mouse) OX=10090 GN=Gprin1 PE=1 SV=2	95.4	16	3		14	12	3		14	13	-6.64	0.36	3		6	7
High	P01831	Thy-1 membrane glycoprotein OS=Mus musculus (Mouse) OX=10090 GN=Thy1 PE=1 SV=1	18.1	7	5	2	6	7	7	2	10	11	-1.69	0.11	5	2	6	6
High	Q9D1A2	Cytosolic non-specific dipeptidase OS=Mus musculus (Mouse) OX=10090 GN=Cndp2 PE=1 SV=1	52.7	15	6		11	12	6		12	12	-6.64	-0.67	6		8	5
High	Q3ULJ0	Glycerol-3-phosphate dehydrogenase 1-like protein OS=Mus musculus (Mouse) OX=10090 GN=Gpd1l PE=1 SV=2	38.2	10	6		10	11	6		11	13	-2.05	0.11	4	1	6	6
High	P20108	Thioredoxin-dependent peroxide reductase, mitochondrial OS=Mus musculus (Mouse) OX=10090 GN=Prdx3 PE=1 SV=1	28.1	9	6	1	8	8	7	1	12	10	-1.6	-0.17	6	2	5	6
High	Q9DB77	Cytochrome b-c1 complex subunit 2, mitochondrial OS=Mus musculus (Mouse) OX=10090 GN=Uqcrc2 PE=1 SV=1	48.2	14	6		10	12	6		11	13	-6.64	-1.17	5		5	3
High	G5E8G3	Opioid-binding protein/cell adhesion molecule-like OS=Mus musculus (Mouse) OX=10090 GN=Opcml PE=1 SV=1	38	9	5		9	11	5		11	14	-6.64	0.06	4		5	6
High	Q6ZPJ3	(E3-independent) E2 ubiquitin-conjugating enzyme UBE2O OS=Mus musculus (Mouse) OX=10090 GN=Ube2o PE=1 SV=3	140.7	18			12	16			12	18	-6.64	0.6	2		7	10
High	Q8BRT1	CLIP-associating protein 2 OS=Mus musculus (Mouse) OX=10090 GN=Clasp2 PE=1 SV=1	140.7	14	2	12	9	3	2	14	10	4	6.13	-0.28	4	9	7	4
High	Q80X50	Ubiquitin-associated protein 2-like OS=Mus musculus (Mouse) OX=10090 GN=Ubap2l PE=1 SV=1	116.7	21		21	1			29	1		6.49	1.37	4	14	2	4
High	Q9JJV2	Profilin-2 OS=Mus musculus (Mouse) OX=10090 GN=Pfn2 PE=1 SV=3	15	10	4	1	8	9	5	1	11	12	-1	-0.06	5	3	8	7
High	Q99KP6	Pre-mRNA-processing factor 19 OS=Mus musculus (Mouse) OX=10090 GN=Prpf19 PE=1 SV=1	55.2	17		17	3	1		25	3	1	6.64	-6.64	2	13	1
High	Q9WTP7	GTP:AMP phosphotransferase AK3, mitochondrial OS=Mus musculus (Mouse) OX=10090 GN=Ak3 PE=1 SV=3	25.4	14	4		12	13	4		12	13	-1.1	0.08	8	1	8	8
High	Q9Z268	RasGAP-activating-like protein 1 OS=Mus musculus (Mouse) OX=10090 GN=Rasal1 PE=1 SV=2	89.3	18		1	14	13		1	15	13	0.64	-0.66	4	2	8	6
High	P61202	COP9 signalosome complex subunit 2 OS=Mus musculus (Mouse) OX=10090 GN=Cops2 PE=1 SV=1	51.6	12	4		11	10	4		13	12	-2.1	0.1	4	2	4	6
High	P49443	Protein phosphatase 1A OS=Mus musculus (Mouse) OX=10090 GN=Ppm1a PE=1 SV=1	42.4	14	7		9	9	7		11	11	-6.64	-0.3	8		6	5
High	O55234	Proteasome subunit beta type-5 OS=Mus musculus (Mouse) OX=10090 GN=Psmb5 PE=1 SV=3	28.5	9	4		9	9	4		12	13	-2.27	0.28	5	2	4	6
High	Q91YR7	Pre-mRNA-processing factor 6 OS=Mus musculus (Mouse) OX=10090 GN=Prpf6 PE=1 SV=1	106.7	28		28				29			6.64		1	22
High	Q8C2Q3	RNA-binding protein 14 OS=Mus musculus (Mouse) OX=10090 GN=Rbm14 PE=1 SV=1	69.4	15	14	12			15	14			1.13	-6.64	13	10	1
High	O55023	Inositol monophosphatase 1 OS=Mus musculus (Mouse) OX=10090 GN=Impa1 PE=1 SV=1	30.4	12	6		10	12	6		10	13	-6.64	0	6		9	10
High	Q810U4	Neuronal cell adhesion molecule OS=Mus musculus (Mouse) OX=10090 GN=Nrcam PE=1 SV=2	138.4	19	4		10	13	4		11	14	-2.02	-0.04	2	1	7	8
High	O88737	Protein bassoon OS=Mus musculus (Mouse) OX=10090 GN=Bsn PE=1 SV=4	418.6	21	10	17	1		10	18	1		1.06	-0.05	7	8	2	2
High	Q8BVQ5	Protein phosphatase methylesterase 1 OS=Mus musculus (Mouse) OX=10090 GN=Ppme1 PE=1 SV=5	42.2	13	7		10	8	7		11	11	-1.6	-0.24	6	1	7	6
High	Q02248	Catenin beta-1 OS=Mus musculus (Mouse) OX=10090 GN=Ctnnb1 PE=1 SV=1	85.4	13	4		11	13	4		12	13	-1.6	-0.04	3	1	2	3
High	O89112	Glutathione S-transferase LANCL1 OS=Mus musculus (Mouse) OX=10090 GN=Lancl1 PE=1 SV=1	45.3	12	6		9	9	6		11	12	-1.53	0.16	4	2	4	7
High	Q61035	Histidine--tRNA ligase, cytoplasmic OS=Mus musculus (Mouse) OX=10090 GN=Hars PE=1 SV=2	57.4	15	8		12	8	8		13	8	0.88	-0.41	6	2	8	7
High	Q5RJI5	Serine/threonine-protein kinase BRSK1 OS=Mus musculus (Mouse) OX=10090 GN=Brsk1 PE=1 SV=1	85.1	18		22	1			28	1		6.13	-0.13	3	18	3	2
High	Q3TXS7	26S proteasome non-ATPase regulatory subunit 1 OS=Mus musculus (Mouse) OX=10090 GN=Psmd1 PE=1 SV=1	105.7	16	4		12	11	4		13	12	-0.19	-0.02	4	2	5	6
High	O55091	Protein IMPACT OS=Mus musculus (Mouse) OX=10090 GN=Impact PE=1 SV=2	36.3	13	6		11	8	6		14	9	-1.35	-0.2	6	2	6	7
High	Q64514	Tripeptidyl-peptidase 2 OS=Mus musculus (Mouse) OX=10090 GN=Tpp2 PE=1 SV=3	139.8	20	1		14	11	1		15	13		-0.45			3	2
High	Q99LD4	COP9 signalosome complex subunit 1 OS=Mus musculus (Mouse) OX=10090 GN=Gps1 PE=1 SV=1	53.4	16	6		11	10	6		12	11	-6.64	0.11	7		6	7
High	Q922Q8	Leucine-rich repeat-containing protein 59 OS=Mus musculus (Mouse) OX=10090 GN=Lrrc59 PE=1 SV=1	34.9	12	3	11	7	4	3	13	7	5	5.34	4.37	4	8	1	3
High	P62334	26S proteasome regulatory subunit 10B OS=Mus musculus (Mouse) OX=10090 GN=Psmc6 PE=1 SV=1	44.1	15	6		10	9	6		11	11	-0.67	0.21	5	2	3	5
High	Q61879	Myosin-10 OS=Mus musculus (Mouse) OX=10090 GN=Myh10 PE=1 SV=2	228.9	20	4	16	4	3	4	17	4	3	2.87	0.02	4	5	2	2
High	Q9CZD3	Glycine--tRNA ligase OS=Mus musculus (Mouse) OX=10090 GN=Gars1 PE=1 SV=1	81.8	15	6		9	12	6		9	13	-6.64	-0.2	6		5	5
High	O55042	Alpha-synuclein OS=Mus musculus (Mouse) OX=10090 GN=Snca PE=1 SV=2	14.5	6	8	1	8	7	9	1	9	9	-6.64	0.23	6		4	7
High	Q8C1A5	Thimet oligopeptidase OS=Mus musculus (Mouse) OX=10090 GN=Thop1 PE=1 SV=1	78	17	3		13	10	3		13	12	2.39	-0.1	4	1	9	9
High	Q61081	Hsp90 co-chaperone Cdc37 OS=Mus musculus (Mouse) OX=10090 GN=Cdc37 PE=1 SV=1	44.6	12	3	1	7	11	4	1	9	14	-1.73	-0.46	4	1	6	5
High	Q6P542	ATP-binding cassette sub-family F member 1 OS=Mus musculus (Mouse) OX=10090 GN=Abcf1 PE=1 SV=1	94.9	18	1	18	2	1	1	23	3	1	6.64	-6.64		9	1
High	Q6NZL0	Protein SOGA3 OS=Mus musculus (Mouse) OX=10090 GN=Soga3 PE=1 SV=2	103.4	15	2	2	13	8	2	2	14	10	-1.49	-0.65	3	1	5	3
High	Q9JJK2	LanC-like protein 2 OS=Mus musculus (Mouse) OX=10090 GN=Lancl2 PE=1 SV=1	50.7	14	5		10	11	5		10	13	-0.66	-0.82	7	2	6	4
High	P62192	26S proteasome regulatory subunit 4 OS=Mus musculus (Mouse) OX=10090 GN=Psmc1 PE=1 SV=1	49.2	14	5		12	10	6		12	10	-6.64	-0.15	8		8	6
High	Q9DCN2	NADH-cytochrome b5 reductase 3 OS=Mus musculus (Mouse) OX=10090 GN=Cyb5r3 PE=1 SV=3	34.1	8	6		7	8	6		10	12	4.14	0.06	7	1	7	7
High	Q3U0V1	Far upstream element-binding protein 2 OS=Mus musculus (Mouse) OX=10090 GN=Khsrp PE=1 SV=2	76.7	14	3		14	11	3		14	11	2.2	-0.05	4	3	6	6
High	Q922B2	Aspartate--tRNA ligase, cytoplasmic OS=Mus musculus (Mouse) OX=10090 GN=Dars PE=1 SV=2	57.1	14	5		13	7	5		15	8	-6.64	0.45	6		4	6
High	Q3THK7	GMP synthase [glutamine-hydrolyzing] OS=Mus musculus (Mouse) OX=10090 GN=Gmps PE=1 SV=2	76.7	16	4		10	12	4		12	12	-1.45	-0.87	6	1	10	9
High	Q3UHB1	5'-nucleotidase domain-containing protein 3 OS=Mus musculus (Mouse) OX=10090 GN=Nt5dc3 PE=1 SV=1	63.1	14	3		12	10	3		15	10	-6.64	0.26	5		6	7
High	Q9R1V6	Disintegrin and metalloproteinase domain-containing protein 22 OS=Mus musculus (Mouse) OX=10090 GN=Adam22 PE=1 SV=2	99.7	15	7	1	11	9	7	1	11	9	1.19	-0.6	6	2	5	2
High	Q6R0H7	Guanine nucleotide-binding protein G(s) subunit alpha isoforms XLas OS=Mus musculus (Mouse) OX=10090 GN=Gnas PE=1 SV=1	121.4	9	7	1	8	9	7	1	9	11	-1.87	0.23	6	1	7	7
High	P61021	Ras-related protein Rab-5B OS=Mus musculus (Mouse) OX=10090 GN=Rab5b PE=1 SV=1	23.7	4	6	1	6	6	6	1	11	10	-1.51	-0.11	2	1	3	4
High	Q63932	Dual specificity mitogen-activated protein kinase kinase 2 OS=Mus musculus (Mouse) OX=10090 GN=Map2k2 PE=1 SV=2	44.4	3	5	1	7	8	6	1	10	11	6.64	-0.13		1	2	2
High	Q8BG32	26S proteasome non-ATPase regulatory subunit 11 OS=Mus musculus (Mouse) OX=10090 GN=Psmd11 PE=1 SV=3	47.4	12	7		8	11	7		10	11	-2.79	0.51	7	1	5	8
High	P63158	High mobility group protein B1 OS=Mus musculus (Mouse) OX=10090 GN=Hmgb1 PE=1 SV=2	24.9	11	6	3	7	9	6	3	8	10	0.24	-0.16	4	2	5	5
High	Q9CQF3	Cleavage and polyadenylation specificity factor subunit 5 OS=Mus musculus (Mouse) OX=10090 GN=Nudt21 PE=1 SV=1	26.2	14	7	14	1		7	19	1		5.25	-6.64	8	14	1
High	Q9Z1B3	1-phosphatidylinositol 4,5-bisphosphate phosphodiesterase beta-1 OS=Mus musculus (Mouse) OX=10090 GN=Plcb1 PE=1 SV=2	138.3	15	2		11	12	2		12	13	-6.64	-0.13	3		6	6
High	Q61411	GTPase HRas OS=Mus musculus (Mouse) OX=10090 GN=Hras PE=1 SV=2	21.3	6	5	2	8	9	5	2	9	11	-1.35	0.42	6	1	5	7
High	Q6NS52	Diacylglycerol kinase beta OS=Mus musculus (Mouse) OX=10090 GN=Dgkb PE=1 SV=2	90.2	15	1	14	3	3	1	18	5	3	6.64	0.59	3	12	1	2
High	O35215	D-dopachrome decarboxylase OS=Mus musculus (Mouse) OX=10090 GN=Ddt PE=1 SV=3	13.1	10	2		9	10	2		12	13	-6.64	0.19	4		7	7
High	Q7TNL5	Serine/threonine-protein phosphatase 2A 56 kDa regulatory subunit OS=Mus musculus (Mouse) OX=10090 GN=Ppp2r5d PE=1 SV=1	69.1	10	4		9	10	4		11	12	-6.64	0.14	6	1	7	8
High	Q9D0M5	Dynein light chain 2, cytoplasmic OS=Mus musculus (Mouse) OX=10090 GN=Dynll2 PE=1 SV=1	10.3	5	5	1	7	7	6	1	9	11	-2.91	-0.42	6	2	7	5
High	Q9CQD1	Ras-related protein Rab-5A OS=Mus musculus (Mouse) OX=10090 GN=Rab5a PE=1 SV=1	23.6	7	7	1	7	7	9	1	8	9	-2.83	-0.07	8	2	6	6
High	P61028	Ras-related protein Rab-8B OS=Mus musculus (Mouse) OX=10090 GN=Rab8b PE=1 SV=1	23.6	4	7	1	8	6	9	1	11	6	-1.03	-1.49	4	1	3	2
High	Q8BJY1	26S proteasome non-ATPase regulatory subunit 5 OS=Mus musculus (Mouse) OX=10090 GN=Psmd5 PE=1 SV=4	55.9	12	7		8	11	7		8	12	0.44	-0.44	6	1	9	7
High	O88543	COP9 signalosome complex subunit 3 OS=Mus musculus (Mouse) OX=10090 GN=Cops3 PE=1 SV=3	47.8	12	4		9	9	5		10	12	-6.64	0.16	4		8	8
High	O35685	Nuclear migration protein nudC OS=Mus musculus (Mouse) OX=10090 GN=Nudc PE=1 SV=1	38.3	10	5		9	9	6		12	9	-6.64	-0.33	3		5	5
High	Q8VDP4	Cell cycle and apoptosis regulator protein 2 OS=Mus musculus (Mouse) OX=10090 GN=Ccar2 PE=1 SV=2	102.9	11	8	3	4	8	8	3	5	11	-0.2	0.03	9	4	5	8
High	P26645	Myristoylated alanine-rich C-kinase substrate OS=Mus musculus (Mouse) OX=10090 GN=Marcks PE=1 SV=2	29.6	6	5		6	6	5		11	11	-2.91	-0.22	5	1	6	6
High	Q8CGK3	Lon protease homolog, mitochondrial OS=Mus musculus (Mouse) OX=10090 GN=Lonp1 PE=1 SV=2	105.8	17	2		12	13	2		12	13	-6.64	0.12	5		6	5
High	Q9EPU4	Cleavage and polyadenylation specificity factor subunit 1 OS=Mus musculus (Mouse) OX=10090 GN=Cpsf1 PE=1 SV=1	160.7	24		24				27			6.64	6.64	3	17		1
High	Q5FWK3	Rho GTPase-activating protein 1 OS=Mus musculus (Mouse) OX=10090 GN=Arhgap1 PE=1 SV=1	50.4	12	6		12	8	6		13	8	2.02	0.52	4	1	2	4
High	Q8BLQ9	Cell adhesion molecule 2 OS=Mus musculus (Mouse) OX=10090 GN=Cadm2 PE=1 SV=2	47.5	10	5		8	8	5		11	11	-6.64	-0.33	5		6	5
High	Q9R0Q6	Actin-related protein 2/3 complex subunit 1A OS=Mus musculus (Mouse) OX=10090 GN=Arpc1a PE=1 SV=1	41.6	14	7		8	10	7		9	11	-3.19	0.3	9	1	5	7
High	Q91ZZ3	Beta-synuclein OS=Mus musculus (Mouse) OX=10090 GN=Sncb PE=1 SV=1	14	5	8	2	5	6	11	2	7	7	-1.38	0.54	4	1	2	1
High	Q9ESN6	Tripartite motif-containing protein 2 OS=Mus musculus (Mouse) OX=10090 GN=Trim2 PE=1 SV=1	81.4	13	3	3	11	7	3	3	13	8	-0.4	-0.29	4	2	6	5
High	Q6NZN0	RNA-binding protein 26 OS=Mus musculus (Mouse) OX=10090 GN=Rbm26 PE=1 SV=2	114.1	23		24				27			6.64	-6.64	1	13	1
High	Q9Z0H8	CAP-Gly domain-containing linker protein 2 OS=Mus musculus (Mouse) OX=10090 GN=Clip2 PE=1 SV=2	115.8	20		22	2			25	2		6.64		1	8
High	Q62418	Drebrin-like protein OS=Mus musculus (Mouse) OX=10090 GN=Dbnl PE=1 SV=2	48.7	13	4		11	10	4		12	11	-6.64	0	4		4	3
High	Q9CX86	Heterogeneous nuclear ribonucleoprotein A0 OS=Mus musculus (Mouse) OX=10090 GN=Hnrnpa0 PE=1 SV=1	30.5	16	2	15	3	2	2	20	3	2	6.64	0.88	6	11	1	3
High	P33175	Kinesin heavy chain isoform 5A OS=Mus musculus (Mouse) OX=10090 GN=Kif5a PE=1 SV=3	116.9	2	7		7	10	7		9	10		-0.42			1	2
High	P49615	Cyclin-dependent-like kinase 5 OS=Mus musculus (Mouse) OX=10090 GN=Cdk5 PE=1 SV=1	33.3	10	5	3	9	9	5	3	9	9	-1.72	0.77	7	2	3	9
High	P18242	Cathepsin D OS=Mus musculus (Mouse) OX=10090 GN=Ctsd PE=1 SV=1	44.9	10	5		6	9	5		9	12	-6.64	0.03	8		7	7
High	P28474	Alcohol dehydrogenase class-3 OS=Mus musculus (Mouse) OX=10090 GN=Adh5 PE=1 SV=3	39.5	12	7		9	9	7		9	10	-6.64	0.16	6		4	4
High	Q9CXY6	Interleukin enhancer-binding factor 2 OS=Mus musculus (Mouse) OX=10090 GN=Ilf2 PE=1 SV=1	43	16		16				26			6.64		2	16
High	Q9Z1N5	Spliceosome RNA helicase Ddx39b OS=Mus musculus (Mouse) OX=10090 GN=Ddx39b PE=1 SV=1	49	13	4		9	12	4		9	13	-6.64	0.73	2		6	7
High	Q91Z53	Glyoxylate reductase/hydroxypyruvate reductase OS=Mus musculus (Mouse) OX=10090 GN=Grhpr PE=1 SV=1	35.3	11	7		10	5	7		12	7	-6.64	0.72	5		6	6
High	Q6NXK7	Inactive dipeptidyl peptidase 10 OS=Mus musculus (Mouse) OX=10090 GN=Dpp10 PE=1 SV=1	90.8	12	3	1	10	11	3	1	11	11	-6.64	0.3	2		3	4
High	Q3U1J4	DNA damage-binding protein 1 OS=Mus musculus (Mouse) OX=10090 GN=Ddb1 PE=1 SV=2	126.8	17	2		8	13	2		9	15	-1.22	0.09	4	1	4	5
High	P07759	Serine protease inhibitor A3K OS=Mus musculus (Mouse) OX=10090 GN=Serpina3k PE=1 SV=2	46.9	11	3		9	11	3		10	13	-6.64	-0.58	4		9	7
High	Q99KB8	Hydroxyacylglutathione hydrolase, mitochondrial OS=Mus musculus (Mouse) OX=10090 GN=Hagh PE=1 SV=2	34.1	9	6		7	8	6		9	11	-1.28	0.59	5	1	2	5
High	P31648	Sodium- and chloride-dependent GABA transporter 1 OS=Mus musculus (Mouse) OX=10090 GN=Slc6a1 PE=1 SV=2	67	7	5	1	6	6	5	2	11	8	-4.3	0.06	5	1	5	5
High	Q8CGC7	Bifunctional glutamate/proline--tRNA ligase OS=Mus musculus (Mouse) OX=10090 GN=Eprs PE=1 SV=4	170	20	1		15	9	1		16	9	-6.64	0.02	2		5	5
High	Q61151	Serine/threonine-protein phosphatase 2A 56 kDa regulatory subunit epsilon isoform OS=Mus musculus (Mouse) OX=10090 GN=Ppp2r5e PE=1 SV=3	54.7	8	7		8	8	7		9	10	-3.69	-0.32	5	1	5	4
High	Q8BMF3	NADP-dependent malic enzyme, mitochondrial OS=Mus musculus (Mouse) OX=10090 GN=Me3 PE=1 SV=2	67.1	13	3		9	13	3		9	14	-6.64	-0.4	5		5	5
High	Q9ERK4	Exportin-2 OS=Mus musculus (Mouse) OX=10090 GN=Cse1l PE=1 SV=1	110.4	14	4		9	12	4		9	13	-6.64	0.98	3		3	5
High	Q8R164	Valacyclovir hydrolase OS=Mus musculus (Mouse) OX=10090 GN=Bphl PE=1 SV=1	32.8	10	6		6	10	6		8	12	-6.64	-0.09	5		6	6
High	Q91VD9	NADH-ubiquinone oxidoreductase 75 kDa subunit, mitochondrial OS=Mus musculus (Mouse) OX=10090 GN=Ndufs1 PE=1 SV=2	79.7	17	4		11	10	4		12	10	-6.64	-0.45	5		6	4
High	P60904	DnaJ homolog subfamily C member 5 OS=Mus musculus (Mouse) OX=10090 GN=Dnajc5 PE=1 SV=1	22.1	7	6	1	5	4	8	1	7	9	-0.65	-0.58	5	1	5	4
High	Q91VI7	Ribonuclease inhibitor OS=Mus musculus (Mouse) OX=10090 GN=Rnh1 PE=1 SV=1	49.8	12	5		9	9	5		10	10	-6.64	-0.09	3		7	7
High	P97467	Peptidyl-glycine alpha-amidating monooxygenase OS=Mus musculus (Mouse) OX=10090 GN=Pam PE=1 SV=2	108.9	17	3		8	13	3		9	13	0.86	-0.41	2	1	2	4
High	Q920E5	Farnesyl pyrophosphate synthase OS=Mus musculus (Mouse) OX=10090 GN=Fdps PE=1 SV=1	40.6	10	6		6	9	6		7	12	-6.64	1.19	5		3	7
High	P07758	Alpha-1-antitrypsin 1-1 OS=Mus musculus (Mouse) OX=10090 GN=Serpina1a PE=1 SV=4	46	6	4		10	7	4		12	9	-6.64	-0.92	5		7	5
High	O54991	Contactin-associated protein 1 OS=Mus musculus (Mouse) OX=10090 GN=Cntnap1 PE=1 SV=2	156.2	15			11	10			13	12	-6.64	0.08	2		3	4
High	Q9R1P0	Proteasome subunit alpha type-4 OS=Mus musculus (Mouse) OX=10090 GN=Psma4 PE=1 SV=1	29.5	9	3		7	8	3		11	11	-6.64	-1.21	3		5	3
High	Q921F2	TAR DNA-binding protein 43 OS=Mus musculus (Mouse) OX=10090 GN=Tardbp PE=1 SV=1	44.5	9	5		8	9	5		9	11	-6.64	0.66	4		3	5
High	Q9Z0S1	3'(2'),5'-bisphosphate nucleotidase 1 OS=Mus musculus (Mouse) OX=10090 GN=Bpnt1 PE=1 SV=2	33.2	10	3		8	9	3		11	11	-6.64	0.21	4		6	8
High	Q64727	Vinculin OS=Mus musculus (Mouse) OX=10090 GN=Vcl PE=1 SV=4	116.6	16	2		6	14	2		7	16	-0.03	-0.41	3	1	4	5
High	Q9CZT8	Ras-related protein Rab-3B OS=Mus musculus (Mouse) OX=10090 GN=Rab3b PE=1 SV=1	24.7	5	7	1	6	9	7	1	6	11	-0.43	-0.29	1	1	4	3
High	P28271	Cytoplasmic aconitate hydratase OS=Mus musculus (Mouse) OX=10090 GN=Aco1 PE=1 SV=3	98.1	15	2		12	10	2		13	10	-6.64	-0.81	4		6	4
High	P35279	Ras-related protein Rab-6A OS=Mus musculus (Mouse) OX=10090 GN=Rab6a PE=1 SV=4	23.6	2	5	1	8	9	6	1	8	10	-6.64	-0.01	2		1	1
High	P42125	Enoyl-CoA delta isomerase 1, mitochondrial OS=Mus musculus (Mouse) OX=10090 GN=Eci1 PE=1 SV=2	32.2	10	6		9	7	6		11	8	-6.64	0.06	6		4	5
High	Q8BX70	Vacuolar protein sorting-associated protein 13C OS=Mus musculus (Mouse) OX=10090 GN=Vps13c PE=1 SV=2	419.8	20	4	18	1	1	4	19	1	1	3.44	-0.33	5	8	2	2
High	Q60930	Voltage-dependent anion-selective channel protein 2 OS=Mus musculus (Mouse) OX=10090 GN=Vdac2 PE=1 SV=2	31.7	9	8	2	6	8	8	2	7	8	-0.63	0.12	5	3	5	6
High	Q8K212	Phosphofurin acidic cluster sorting protein 1 OS=Mus musculus (Mouse) OX=10090 GN=Pacs1 PE=1 SV=2	104.8	15	4		11	9	4		11	10	-6.64	-0.54	3		4	4
High	Q8BHL3	TBC1 domain family member 10B OS=Mus musculus (Mouse) OX=10090 GN=Tbc1d10b PE=1 SV=2	87.2	16		16	1	1		23	1	1	6.64	-6.64	1	14	1
High	Q80TT2	BAI1-associated protein 3 OS=Mus musculus (Mouse) OX=10090 GN=Baiap3 PE=1 SV=3	127	11	3	4	8	8	3	5	8	8	0.74	-1.25	5	2	4	2
High	O88531	Palmitoyl-protein thioesterase 1 OS=Mus musculus (Mouse) OX=10090 GN=Ppt1 PE=1 SV=2	34.5	10	2		8	9	3		9	12	2.61	-0.24	1	1	4	2
High	Q3ULD5	Methylcrotonoyl-CoA carboxylase beta chain, mitochondrial OS=Mus musculus (Mouse) OX=10090 GN=Mccc2 PE=1 SV=1	61.3	13	3		10	9	3		10	11	-0.01	-0.6	2	1	3	3
High	Q61885	Myelin-oligodendrocyte glycoprotein OS=Mus musculus (Mouse) OX=10090 GN=Mog PE=1 SV=1	28.3	9	4	2	8	9	4	2	8	10	-3.74	-0.19	5	1	5	6
High	P35278	Ras-related protein Rab-5C OS=Mus musculus (Mouse) OX=10090 GN=Rab5c PE=1 SV=2	23.4	6	7	1	7	6	7	1	9	7	-6.64	-0.13	4		4	4
High	Q61584	Fragile X mental retardation syndrome-related protein 1 OS=Mus musculus (Mouse) OX=10090 GN=Fxr1 PE=1 SV=2	76.2	17		18	1			23	1		6.64	2.12	1	15	1	1
High	P28660	Nck-associated protein 1 OS=Mus musculus (Mouse) OX=10090 GN=Nckap1 PE=1 SV=2	128.7	15	2		14	5	2		16	6	-6.64	-0.32	1		3	3
High	P46471	26S proteasome regulatory subunit 7 OS=Mus musculus (Mouse) OX=10090 GN=Psmc2 PE=1 SV=5	48.6	12	4		9	9	4		10	10	-6.64	-0.53	3		3	2
High	Q3V3R1	Monofunctional C1-tetrahydrofolate synthase, mitochondrial OS=Mus musculus (Mouse) OX=10090 GN=Mthfd1l PE=1 SV=2	105.7	17	1		11	11	1		12	11	-6.64	0.14	3		7	8
High	Q9CVB6	Actin-related protein 2/3 complex subunit 2 OS=Mus musculus (Mouse) OX=10090 GN=Arpc2 PE=1 SV=3	34.3	12	5		6	9	5		8	11	-6.64	-0.18	6	1	6	4
High	Q99K51	Plastin-3 OS=Mus musculus (Mouse) OX=10090 GN=Pls3 PE=1 SV=3	70.7	12	3		7	12	3		8	13	0.48	2.43	1	1	1	2
High	P47809	Dual specificity mitogen-activated protein kinase kinase 4 OS=Mus musculus (Mouse) OX=10090 GN=Map2k4 PE=1 SV=2	44.1	11	4		8	9	4		10	10	-6.64	0.04	3		2	2
High	Q9JLM8	Serine/threonine-protein kinase DCLK1 OS=Mus musculus (Mouse) OX=10090 GN=Dclk1 PE=1 SV=1	84.1	8	4	3	5	9	4	3	6	11	-0.53	0.24	4	2	5	8
High	Q8K4Z3	NAD(P)H-hydrate epimerase OS=Mus musculus (Mouse) OX=10090 GN=Naxe PE=1 SV=1	31	8	3		8	6	4		10	10	-6.64	0.37	5		6	6
High	P18572	Basigin OS=Mus musculus (Mouse) OX=10090 GN=Bsg PE=1 SV=2	42.4	9	3		8	8	3		10	11	-1.97	-0.68	4	1	5	4
High	P35282	Ras-related protein Rab-21 OS=Mus musculus (Mouse) OX=10090 GN=Rab21 PE=1 SV=4	24.1	9	3		8	7	4		9	11	-3.27	-0.15	5	1	5	4
High	Q9CQR4	Acyl-coenzyme A thioesterase 13 OS=Mus musculus (Mouse) OX=10090 GN=Acot13 PE=1 SV=1	15.2	8	4		8	8	4		9	11	-6.64	-0.32	2		6	5
High	A2AJI0	MAP7 domain-containing protein 1 OS=Mus musculus (Mouse) OX=10090 GN=Map7d1 PE=1 SV=1	93.2	17		17	2	2		20	2	2	6.64	-0.98	3	15	5	5
High	Q8BMK4	Cytoskeleton-associated protein 4 OS=Mus musculus (Mouse) OX=10090 GN=Ckap4 PE=1 SV=2	63.7	18		18		1		22		1	6.64	6.64	1	10		2
High	Q9WUA2	Phenylalanine--tRNA ligase beta subunit OS=Mus musculus (Mouse) OX=10090 GN=Farsb PE=1 SV=2	65.7	13	5		11	5	5		12	6	0.53	-0.91	8	1	4	4
High	Q62433	Protein NDRG1 OS=Mus musculus (Mouse) OX=10090 GN=Ndrg1 PE=1 SV=1	43	10	3		9	9	3		10	10	-4.16	0.19	2	1	6	7
High	Q8K0S0	Phytanoyl-CoA hydroxylase-interacting protein OS=Mus musculus (Mouse) OX=10090 GN=Phyhip PE=1 SV=1	37.5	7	6		6	9	6		6	11	-2.15	0.23	2	1	3	3
High	Q9JMH6	Thioredoxin reductase 1, cytoplasmic OS=Mus musculus (Mouse) OX=10090 GN=Txnrd1 PE=1 SV=3	67	14	1		9	10	1		10	12	2.64	-0.74	3	2	6	4
High	O88712	C-terminal-binding protein 1 OS=Mus musculus (Mouse) OX=10090 GN=Ctbp1 PE=1 SV=2	47.7	8	6		8	9	6		8	9	0.47	0	7	1	5	5
High	Q91YD9	Neural Wiskott-Aldrich syndrome protein OS=Mus musculus (Mouse) OX=10090 GN=Wasl PE=1 SV=1	54.2	19		18	2			21	2		4.79	-0.13	2	10	3	2
High	Q9Z0X1	Apoptosis-inducing factor 1, mitochondrial OS=Mus musculus (Mouse) OX=10090 GN=Aifm1 PE=1 SV=1	66.7	15	3		6	14	3		6	14	-2.44	-0.76	3	1	5	4
High	Q71LX4	Talin-2 OS=Mus musculus (Mouse) OX=10090 GN=Tln2 PE=1 SV=3	253.5	14	3		10	10	3		10	10	-6.64	-1.5	3		5	3
High	Q91WS0	CDGSH iron-sulfur domain-containing protein 1 OS=Mus musculus (Mouse) OX=10090 GN=Cisd1 PE=1 SV=1	12.1	6	5		5	5	6		9	8	-6.64	1.11	4		2	3
High	P63028	Translationally-controlled tumor protein OS=Mus musculus (Mouse) OX=10090 GN=Tpt1 PE=1 SV=1	19.5	6	4		5	5	4		10	9	-6.64	0.15	4		3	4
High	Q64433	10 kDa heat shock protein, mitochondrial OS=Mus musculus (Mouse) OX=10090 GN=Hspe1 PE=1 SV=2	11	8	5		8	8	5		9	9	-6.64	-0.14	6		8	8
High	P47754	F-actin-capping protein subunit alpha-2 OS=Mus musculus (Mouse) OX=10090 GN=Capza2 PE=1 SV=3	32.9	5	5	2	8	7	5	2	8	8	-2.03	0.07	3	1	6	5
High	Q9QYJ0	DnaJ homolog subfamily A member 2 OS=Mus musculus (Mouse) OX=10090 GN=Dnaja2 PE=1 SV=1	45.7	11	5		9	7	5		10	8	-0.65	0	5	1	5	6
High	P32883	GTPase KRas OS=Mus musculus (Mouse) OX=10090 GN=Kras PE=1 SV=1	21.6	4	4	2	8	6	4	2	10	7	-1.67	0.37	2	1	2	2
High	P28661	Septin-4 OS=Mus musculus (Mouse) OX=10090 GN=Septin4 PE=1 SV=1	54.9	8	4		10	8	4		10	9		-0.43			2	2
High	Q8R464	Cell adhesion molecule 4 OS=Mus musculus (Mouse) OX=10090 GN=Cadm4 PE=1 SV=1	42.7	9	4		7	9	4		8	11	-6.64	0.1	4		5	6
High	P60764	Ras-related C3 botulinum toxin substrate 3 OS=Mus musculus (Mouse) OX=10090 GN=Rac3 PE=1 SV=1	21.4	2	5		7	7	5		9	9	-6.64	0.12	1		2	2
High	Q9DAK9	14 kDa phosphohistidine phosphatase OS=Mus musculus (Mouse) OX=10090 GN=Phpt1 PE=1 SV=1	14	11	1		7	11	1		8	14	-4.41	0.4	3	1	5	6
High	Q9JMA1	Ubiquitin carboxyl-terminal hydrolase 14 OS=Mus musculus (Mouse) OX=10090 GN=Usp14 PE=1 SV=3	56	11	5		9	8	5		9	8	-6.64	-0.12	6		7	6
High	O70435	Proteasome subunit alpha type-3 OS=Mus musculus (Mouse) OX=10090 GN=Psma3 PE=1 SV=3	28.4	9	6		8	7	6		8	8	-6.64	0.2	5		5	5
High	Q9DBE8	Alpha-1,3/1,6-mannosyltransferase ALG2 OS=Mus musculus (Mouse) OX=10090 GN=Alg2 PE=1 SV=2	47.4	10	3		8	10	3		8	11	-1.06	-0.31	4	2	6	5
High	Q00612	Glucose-6-phosphate 1-dehydrogenase X OS=Mus musculus (Mouse) OX=10090 GN=G6pdx PE=1 SV=3	59.2	12	2		9	8	2		11	9	-6.64	-1.31	1		3	4
High	Q3TC72	Fumarylacetoacetate hydrolase domain-containing protein 2A OS=Mus musculus (Mouse) OX=10090 GN=Fahd2 PE=1 SV=1	34.7	9	4		9	7	4		10	8	-6.64	-0.33	5		6	4
High	P70336	Rho-associated protein kinase 2 OS=Mus musculus (Mouse) OX=10090 GN=Rock2 PE=1 SV=1	160.5	11			9	12			10	12	6.64	0.17		1	3	3
High	Q9WV80	Sorting nexin-1 OS=Mus musculus (Mouse) OX=10090 GN=Snx1 PE=1 SV=1	58.9	11	5		7	9	5		8	9	-6.64	0.67	6		3	5
High	Q8BL66	Early endosome antigen 1 OS=Mus musculus (Mouse) OX=10090 GN=Eea1 PE=1 SV=2	160.8	19			8	12			8	14	-6.64	-0.22	3		3	6
High	O88741	Ganglioside-induced differentiation-associated protein 1 OS=Mus musculus (Mouse) OX=10090 GN=Gdap1 PE=1 SV=1	41.3	9	4		8	8	4		8	10	-6.64	0.04	4		6	6
High	Q5SUR0	Phosphoribosylformylglycinamidine synthase OS=Mus musculus (Mouse) OX=10090 GN=Pfas PE=1 SV=1	144.5	14	2		10	10	2		10	10	-6.64	0.04	1		4	3
High	Q8C052	Microtubule-associated protein 1S OS=Mus musculus (Mouse) OX=10090 GN=Map1s PE=1 SV=2	102.9	14		14	4			18	4		6.64	-0.21	3	11	2	2
High	P60122	RuvB-like 1 OS=Mus musculus (Mouse) OX=10090 GN=Ruvbl1 PE=1 SV=1	50.2	11	6	7	4	4	6	8	4	4	1.31	1.02	8	6	3	4
High	Q9CQW2	ADP-ribosylation factor-like protein 8B OS=Mus musculus (Mouse) OX=10090 GN=Arl8b PE=1 SV=1	21.5	3	3		6	8	3		9	10	-6.64	-0.75	4		4	3
High	P46664	Adenylosuccinate synthetase isozyme 2 OS=Mus musculus (Mouse) OX=10090 GN=Adss2 PE=1 SV=2	50	10	2		7	11	2		8	12	-6.64	0.21	3		7	6
High	Q9WTT4	V-type proton ATPase subunit G 2 OS=Mus musculus (Mouse) OX=10090 GN=Atp6v1g2 PE=1 SV=1	13.6	7	4		5	5	4		8	10	-6.64	-0.34	2		1	1
High	Q9JM63	ATP-sensitive inward rectifier potassium channel 10 OS=Mus musculus (Mouse) OX=10090 GN=Kcnj10 PE=1 SV=1	42.4	10	4	1	7	8	4	1	8	9	-6.64	-0.1	4		5	4
High	Q8CHP8	Glycerol-3-phosphate phosphatase OS=Mus musculus (Mouse) OX=10090 GN=Pgp PE=1 SV=1	34.5	9	3		9	7	3		11	8	-6.64	-0.29	2		7	6
High	Q640R3	Hepatocyte cell adhesion molecule OS=Mus musculus (Mouse) OX=10090 GN=Hepacam PE=1 SV=2	46.3	8	2	3	8	6	2	3	8	9	1.01	0.9	4	4	2	5
High	Q60865	Caprin-1 OS=Mus musculus (Mouse) OX=10090 GN=Caprin1 PE=1 SV=2	78.1	15		15		1		21		1	6.64	6.64		12		1
High	O35295	Transcriptional activator protein Pur-beta OS=Mus musculus (Mouse) OX=10090 GN=Purb PE=1 SV=3	33.9	8	4	1	6	10	4	1	6	11	-0.7	-0.01	2	1	2	3
High	Q9CYH2	Peroxiredoxin-like 2A OS=Mus musculus (Mouse) OX=10090 GN=Prxl2a PE=1 SV=2	24.4	9	5	1	5	8	6	1	5	10	-1.2	-0.29	6	3	7	7
High	P97797	Tyrosine-protein phosphatase non-receptor type substrate 1 OS=Mus musculus (Mouse) OX=10090 GN=Sirpa PE=1 SV=2	56.4	8	3	1	7	6	3	1	10	8	-3.29	-0.07	7	2	7	7
High	Q80UG2	Plexin-A4 OS=Mus musculus (Mouse) OX=10090 GN=Plxna4 PE=1 SV=3	212.4	11	1		6	14	1		7	14	-6.64	0.16	2		4	6
High	Q9Z1Z2	Serine-threonine kinase receptor-associated protein OS=Mus musculus (Mouse) OX=10090 GN=Strap PE=1 SV=2	38.4	12	2		9	9	2		10	10	-6.64	-0.89	3		3	2
High	Q9EPL8	Importin-7 OS=Mus musculus (Mouse) OX=10090 GN=Ipo7 PE=1 SV=2	119.4	13	4		8	10	4		8	10	-3.79	1.13	5	1	2	4
High	Q9WV02	RNA-binding motif protein, X chromosome OS=Mus musculus (Mouse) OX=10090 GN=Rbmx PE=1 SV=1	42.3	4		19				22			6.25		6	10
High	Q6ZQ58	La-related protein 1 OS=Mus musculus (Mouse) OX=10090 GN=Larp1 PE=1 SV=3	121.1	20		20				22			6.64		1	13
High	P36916	Guanine nucleotide-binding protein-like 1 OS=Mus musculus (Mouse) OX=10090 GN=Gnl1 PE=1 SV=4	68.7	13	1	8	6	5	1	8	6	7	3.52	-0.94	5	6	7	4
High	Q62108	Disks large homolog 4 OS=Mus musculus (Mouse) OX=10090 GN=Dlg4 PE=1 SV=1	80.4	13	3	3	8	8	3	3	8	8	4.31	-0.1	3	3	4	4
High	P61082	NEDD8-conjugating enzyme Ubc12 OS=Mus musculus (Mouse) OX=10090 GN=Ube2m PE=1 SV=1	20.9	9	4		6	9	4		7	11	-6.64	0.19	5		5	5
High	P35235	Tyrosine-protein phosphatase non-receptor type 11 OS=Mus musculus (Mouse) OX=10090 GN=Ptpn11 PE=1 SV=3	68	16	1		8	12	1		8	13	-6.64	-0.08	1		3	3
High	P51660	Peroxisomal multifunctional enzyme type 2 OS=Mus musculus (Mouse) OX=10090 GN=Hsd17b4 PE=1 SV=3	79.4	12	7		7	7	7		8	7	-6.64	1.78	8		2	5
High	O35218	Cleavage and polyadenylation specificity factor subunit 2 OS=Mus musculus (Mouse) OX=10090 GN=Cpsf2 PE=1 SV=1	88.3	18		18				21			6.64	-6.64	1	15	1
High	P07310	Creatine kinase M-type OS=Mus musculus (Mouse) OX=10090 GN=Ckm PE=1 SV=1	43	9	4		9	8	4		9	8	-6.64	-0.42	2		5	4
High	O88447	Kinesin light chain 1 OS=Mus musculus (Mouse) OX=10090 GN=Klc1 PE=1 SV=3	61.4	5	3		8	6	3		11	7		0.44			4	3
High	Q3UHU5	Microtubule cross-linking factor 1 OS=Mus musculus (Mouse) OX=10090 GN=Mtcl1 PE=1 SV=1	213.7	19		19	1	1		19	1	1	2.76	-0.15	1	13	1	1
High	Q3UGR5	Haloacid dehalogenase-like hydrolase domain-containing protein 2 OS=Mus musculus (Mouse) OX=10090 GN=Hdhd2 PE=1 SV=2	28.7	9	4		6	8	4		7	10	0.65	0.3	5	1	6	8
High	Q8VCT3	Aminopeptidase B OS=Mus musculus (Mouse) OX=10090 GN=Rnpep PE=1 SV=2	72.4	12	2		10	7	2		11	8	1.17	-0.09	3	2	4	3
High	Q8R0A7	Uncharacterized protein KIAA0513 OS=Mus musculus (Mouse) OX=10090 GN=Kiaa0513 PE=1 SV=1	46.3	10	5		7	7	5		8	8	-6.64	0.41	3		3	4
High	Q3UM45	Protein phosphatase 1 regulatory subunit 7 OS=Mus musculus (Mouse) OX=10090 GN=Ppp1r7 PE=1 SV=2	41.3	11	5		8	6	5		10	6	1.66	-0.31	6	2	6	5
High	Q99MR8	Methylcrotonoyl-CoA carboxylase subunit alpha, mitochondrial OS=Mus musculus (Mouse) OX=10090 GN=Mccc1 PE=1 SV=2	79.3	12	2		8	10	2		9	10	-6.64	-1.03	2		4	2
High	Q8R5M8	Cell adhesion molecule 1 OS=Mus musculus (Mouse) OX=10090 GN=Cadm1 PE=1 SV=2	49.8	11	1		9	9	1		11	9	-0.9	0.12	5	1	5	6
High	Q3UMU9	Hepatoma-derived growth factor-related protein 2 OS=Mus musculus (Mouse) OX=10090 GN=Hdgfl2 PE=1 SV=1	74.2	9	1	12	1	1	1	15	3	2	5.38	-6.64	2	7	1
High	Q60673	Receptor-type tyrosine-protein phosphatase-like N OS=Mus musculus (Mouse) OX=10090 GN=Ptprn PE=1 SV=2	106	8	3		8	7	3		9	9	-6.64	0.19	3		3	5
High	Q8BJH1	Zinc finger C2HC domain-containing protein 1A OS=Mus musculus (Mouse) OX=10090 GN=Zc2hc1a PE=1 SV=1	35.1	15	1	15	2	1	1	17	2	1	6.64	-0.6	3	10	1	1
High	P32037	Solute carrier family 2, facilitated glucose transporter member 3 OS=Mus musculus (Mouse) OX=10090 GN=Slc2a3 PE=1 SV=1	53.4	6	5		6	6	5		8	8	-1.27	0.08	4	1	5	5
High	Q61335	B-cell receptor-associated protein 31 OS=Mus musculus (Mouse) OX=10090 GN=Bcap31 PE=1 SV=4	27.9	7	3		7	5	3		9	9	-6.64	0.09	3		4	5
High	O55022	Membrane-associated progesterone receptor component 1 OS=Mus musculus (Mouse) OX=10090 GN=Pgrmc1 PE=1 SV=4	21.7	9	4	1	5	9	4	1	7	9	-0.53	0.02	5	2	5	6
High	P22599	Alpha-1-antitrypsin 1-2 OS=Mus musculus (Mouse) OX=10090 GN=Serpina1b PE=1 SV=2	45.9	4	3		9	6	3		11	7	-6.64	-1.26	1		2	2
High	P11031	Activated RNA polymerase II transcriptional coactivator p15 OS=Mus musculus (Mouse) OX=10090 GN=Sub1 PE=1 SV=3	14.4	10	8	8			10	11			1.22	-6.64	10	7	1
High	P34022	Ran-specific GTPase-activating protein OS=Mus musculus (Mouse) OX=10090 GN=Ranbp1 PE=1 SV=2	23.6	7	4		5	6	4		7	10	-6.64	4.31	3		1	4
High	O70503	Very-long-chain 3-oxoacyl-CoA reductase OS=Mus musculus (Mouse) OX=10090 GN=Hsd17b12 PE=1 SV=1	34.7	9	3		8	9	3		8	10	-6.64	-0.65	2		3	2
High	Q9R0Q7	Prostaglandin E synthase 3 OS=Mus musculus (Mouse) OX=10090 GN=Ptges3 PE=1 SV=1	18.7	6	5		6	6	5		8	8	0.07	-0.31	5	1	5	4
High	Q64737	Trifunctional purine biosynthetic protein adenosine-3 OS=Mus musculus (Mouse) OX=10090 GN=Gart PE=1 SV=3	107.4	11	2		8	9	2		9	10	-6.64	0.32	2		3	3
High	P57759	Endoplasmic reticulum resident protein 29 OS=Mus musculus (Mouse) OX=10090 GN=Erp29 PE=1 SV=2	28.8	8	3		6	8	3		8	10	-6.64	-0.41	2		5	5
High	O88485	Cytoplasmic dynein 1 intermediate chain 1 OS=Mus musculus (Mouse) OX=10090 GN=Dync1i1 PE=1 SV=2	70.7	7	4		8	8	4		9	8	-6.64	0.28	4		6	6
High	Q91X97	Neurocalcin-delta OS=Mus musculus (Mouse) OX=10090 GN=Ncald PE=1 SV=4	22.2	5	5	1	5	5	6	1	6	7	-2.83	0.2	5	1	5	5
High	Q62277	Synaptophysin OS=Mus musculus (Mouse) OX=10090 GN=Syp PE=1 SV=2	34	5	4	2	4	4	6	3	5	6	-1.19	-0.11	6	3	5	5
High	Q9WUM3	Coronin-1B OS=Mus musculus (Mouse) OX=10090 GN=Coro1b PE=1 SV=1	53.9	9	2		7	8	2		8	10	-1.96	-0.17	4	1	7	7
High	Q9D1E6	Tubulin-folding cofactor B OS=Mus musculus (Mouse) OX=10090 GN=Tbcb PE=1 SV=2	27.4	7	5		4	7	5		7	8	-2.26	0.08	6	3	4	3
High	P36536	GTP-binding protein SAR1a OS=Mus musculus (Mouse) OX=10090 GN=Sar1a PE=1 SV=1	22.4	5	7	3	3	4	8	3	3	6	-0.65	0.2	7	2	2	4
High	Q78ZA7	Nucleosome assembly protein 1-like 4 OS=Mus musculus (Mouse) OX=10090 GN=Nap1l4 PE=1 SV=1	42.7	6	3		6	8	3		7	10	-6.64	-0.39	3		2	2
High	Q0VE82	Copine-7 OS=Mus musculus (Mouse) OX=10090 GN=Cpne7 PE=1 SV=1	61.9	8	6	7	3	4	6	7	3	4	2.8	0.7	2	2	1	1
High	Q9CQN1	Heat shock protein 75 kDa, mitochondrial OS=Mus musculus (Mouse) OX=10090 GN=Trap1 PE=1 SV=1	80.2	13	2		6	10	2		6	12	-6.64	-0.05	2		3	3
High	P35293	Ras-related protein Rab-18 OS=Mus musculus (Mouse) OX=10090 GN=Rab18 PE=1 SV=2	23	9	5		7	8	5		7	8	-6.64	0.19	6		5	5
High	Q9CR95	Adaptin ear-binding coat-associated protein 1 OS=Mus musculus (Mouse) OX=10090 GN=Necap1 PE=1 SV=2	29.6	5	3		5	5	3		9	8	-6.64	0.4	3		3	3
High	Q9R0P3	S-formylglutathione hydrolase OS=Mus musculus (Mouse) OX=10090 GN=Esd PE=1 SV=1	31.3	7	4		7	6	4		9	7	-0.16	-0.15	4	1	7	6
High	Q922D8	C-1-tetrahydrofolate synthase, cytoplasmic OS=Mus musculus (Mouse) OX=10090 GN=Mthfd1 PE=1 SV=4	101.1	14	2		9	8	2		9	9	-6.64	0.18	2		4	5
High	P27048	Small nuclear ribonucleoprotein-associated protein B OS=Mus musculus (Mouse) OX=10090 GN=Snrpb PE=1 SV=1	23.6	9	2	9	1		2	17	1		6.64	-0.85	4	11	3	2
High	P24369	Peptidyl-prolyl cis-trans isomerase B OS=Mus musculus (Mouse) OX=10090 GN=Ppib PE=1 SV=2	23.7	9	5	2	4	6	6	2	5	7	0.37	-1.16	5	2	4	3
High	Q9CQW1	Synaptobrevin homolog YKT6 OS=Mus musculus (Mouse) OX=10090 GN=Ykt6 PE=1 SV=1	22.3	11	6		7	6	6		8	6	-2.21	-0.75	3	1	3	2
High	Q9JMG7	Hepatoma-derived growth factor-related protein 3 OS=Mus musculus (Mouse) OX=10090 GN=Hdgfl3 PE=1 SV=2	22.4	5	1	7	3	4	1	9	5	5	5.72	1.05	1	4	2	3
High	Q61545	RNA-binding protein EWS OS=Mus musculus (Mouse) OX=10090 GN=Ewsr1 PE=1 SV=2	68.4	9		9	1			19	1		6.64	-6.64	1	10	3
High	Q62189	U1 small nuclear ribonucleoprotein A OS=Mus musculus (Mouse) OX=10090 GN=Snrpa PE=1 SV=3	31.8	11	4	12			4	16			6.02	-1.39	4	13	1	1
High	Q8BH04	Phosphoenolpyruvate carboxykinase [GTP], mitochondrial OS=Mus musculus (Mouse) OX=10090 GN=Pck2 PE=1 SV=1	70.5	14	3		10	7	3		10	7	-2.4	-0.48	6	1	8	7
High	P10605	Cathepsin B OS=Mus musculus (Mouse) OX=10090 GN=Ctsb PE=1 SV=2	37.3	8	2		8	6	2		9	9	-6.64	0.03	2		5	5
High	Q9QYF9	Protein NDRG3 OS=Mus musculus (Mouse) OX=10090 GN=Ndrg3 PE=1 SV=1	41.5	11	2		7	8	2		8	10	-6.64	-2.78	3		5	1
High	Q5M8N0	CB1 cannabinoid receptor-interacting protein 1 OS=Mus musculus (Mouse) OX=10090 GN=Cnrip1 PE=1 SV=1	18.6	8	5		6	6	5		8	7	-6.64	-0.4	5		5	4
High	Q61166	Microtubule-associated protein RP/EB family member 1 OS=Mus musculus (Mouse) OX=10090 GN=Mapre1 PE=1 SV=3	30	8	5		7	7	5		7	8	-1.23	-0.16	3	1	3	3
High	O08547	Vesicle-trafficking protein SEC22b OS=Mus musculus (Mouse) OX=10090 GN=Sec22b PE=1 SV=3	24.7	8	5	1	7	6	6	1	7	6	1.16	-1.22	5	1	5	4
High	P54227	Stathmin OS=Mus musculus (Mouse) OX=10090 GN=Stmn1 PE=1 SV=2	17.3	8	3		8	7	3		8	9	-2	0.18	5	1	8	7
High	P45878	Peptidyl-prolyl cis-trans isomerase FKBP2 OS=Mus musculus (Mouse) OX=10090 GN=Fkbp2 PE=1 SV=1	15.3	9	1		8	8	1		10	9	-6.64	-1.92	1		3	2
High	Q61206	Platelet-activating factor acetylhydrolase IB subunit beta OS=Mus musculus (Mouse) OX=10090 GN=Pafah1b2 PE=1 SV=2	25.6	7	3		7	7	3		9	8	-6.64	-0.17	3		5	6
High	Q8R574	Phosphoribosyl pyrophosphate synthase-associated protein 2 OS=Mus musculus (Mouse) OX=10090 GN=Prpsap2 PE=1 SV=1	40.9	9	3		9	6	3		10	7	-6.64	0.14	4		6	5
High	Q91ZJ5	UTP--glucose-1-phosphate uridylyltransferase OS=Mus musculus (Mouse) OX=10090 GN=Ugp2 PE=1 SV=3	56.9	8	4		7	7	4		8	8	3	0.2	5	2	6	7
High	Q9Z1Z0	General vesicular transport factor p115 OS=Mus musculus (Mouse) OX=10090 GN=Uso1 PE=1 SV=2	106.9	12	2		6	10	2		7	11	-6.64	-1.6	2		2	1
High	P10518	Delta-aminolevulinic acid dehydratase OS=Mus musculus (Mouse) OX=10090 GN=Alad PE=1 SV=1	36	10	3		8	7	3		8	8	-6.64	1.1	3		2	5
High	O09061	Proteasome subunit beta type-1 OS=Mus musculus (Mouse) OX=10090 GN=Psmb1 PE=1 SV=1	26.4	8	4		6	5	5		7	7	-6.64	2.69	2		1	5
High	Q6P5F9	Exportin-1 OS=Mus musculus (Mouse) OX=10090 GN=Xpo1 PE=1 SV=1	123	11	2		9	7	2		9	8	-6.64	-1.01	3		2	1
High	Q6PHS9	Voltage-dependent calcium channel subunit alpha-2/delta-2 OS=Mus musculus (Mouse) OX=10090 GN=Cacna2d2 PE=1 SV=1	130.3	12	3	3	4	9	3	3	4	9	-2.52	-0.68	6	2	5	5
High	Q9EP69	Phosphatidylinositide phosphatase SAC1 OS=Mus musculus (Mouse) OX=10090 GN=Sacm1l PE=1 SV=1	66.9	13	3	1	5	9	3	1	5	10	-0.48	-0.41	3	1	3	4
High	Q6PDG5	SWI/SNF complex subunit SMARCC2 OS=Mus musculus (Mouse) OX=10090 GN=Smarcc2 PE=1 SV=2	132.5	16		15	1	1		17	1	1	6.64	0.49	1	10	2	2
High	Q9R1P1	Proteasome subunit beta type-3 OS=Mus musculus (Mouse) OX=10090 GN=Psmb3 PE=1 SV=1	22.9	8	5		5	7	5		6	8	-6.64	0.02	6		5	5
High	Q9ER00	Syntaxin-12 OS=Mus musculus (Mouse) OX=10090 GN=Stx12 PE=1 SV=1	31.2	9	4		9	6	4		9	6	0.1	1.83	4	1	2	4
High	Q8VCW8	Medium-chain acyl-CoA ligase ACSF2, mitochondrial OS=Mus musculus (Mouse) OX=10090 GN=Acsf2 PE=1 SV=1	67.9	9	3		8	8	3		8	8	1.47	1.06	3	1	1	3
High	Q9QZ06	Toll-interacting protein OS=Mus musculus (Mouse) OX=10090 GN=Tollip PE=1 SV=1	30.3	8	5		8	6	5		8	6	0.43	0.08	2	1	4	3
High	Q9DBT5	AMP deaminase 2 OS=Mus musculus (Mouse) OX=10090 GN=Ampd2 PE=1 SV=1	92	13	2		7	9	2		7	10	0.49	-0.23	4	3	6	4
High	P51859	Hepatoma-derived growth factor OS=Mus musculus (Mouse) OX=10090 GN=Hdgf PE=1 SV=2	26.3	7		1	5	8		3	7	9	2.25	0.21	1	1	2	2
High	Q6ZWX6	Eukaryotic translation initiation factor 2 subunit 1 OS=Mus musculus (Mouse) OX=10090 GN=Eif2s1 PE=1 SV=3	36.1	10	2	3	7	7	2	3	7	7	1.79	0.84	2	2	2	4
High	Q9JKS5	Intracellular hyaluronan-binding protein 4 OS=Mus musculus (Mouse) OX=10090 GN=Habp4 PE=1 SV=2	45.9	14		14	1			18	1		6.64	-6.64		11	1
High	P59325	Eukaryotic translation initiation factor 5 OS=Mus musculus (Mouse) OX=10090 GN=Eif5 PE=1 SV=1	48.9	11	3		6	9	3		6	10	-3.9	0.15	2	1	5	5
High	Q8CHT0	Delta-1-pyrroline-5-carboxylate dehydrogenase, mitochondrial OS=Mus musculus (Mouse) OX=10090 GN=Aldh4a1 PE=1 SV=3	61.8	10	3		7	8	3		7	9	-6.64	0.36	2		4	6
High	Q9D1P4	Cysteine and histidine-rich domain-containing protein 1 OS=Mus musculus (Mouse) OX=10090 GN=Chordc1 PE=1 SV=1	37.3	8	2		6	7	2		6	11	-3.21	-0.21	3	1	4	4
High	Q9CYG7	Mitochondrial import receptor subunit TOM34 OS=Mus musculus (Mouse) OX=10090 GN=Tomm34 PE=1 SV=1	34.3	12	3		6	8	4		7	8	-3.04	0.13	3	1	3	4
High	Q9JIF0	Protein arginine N-methyltransferase 1 OS=Mus musculus (Mouse) OX=10090 GN=Prmt1 PE=1 SV=1	42.4	11	2	1	6	5	2	1	10	6	0.48	0.17	3	2	3	5
High	P99026	Proteasome subunit beta type-4 OS=Mus musculus (Mouse) OX=10090 GN=Psmb4 PE=1 SV=1	29.1	8	4		4	8	4		5	10	-2.66	0.24	4	1	2	4
High	Q8C522	Endonuclease domain-containing 1 protein OS=Mus musculus (Mouse) OX=10090 GN=Endod1 PE=1 SV=2	55.2	9	3		5	7	3		8	8	-6.64	-0.5	3		3	2
High	Q9WV60	Glycogen synthase kinase-3 beta OS=Mus musculus (Mouse) OX=10090 GN=Gsk3b PE=1 SV=2	46.7	5	7		4	7	7		4	8	-0.16	0.07	7	1	6	7
High	Q9WVE8	Protein kinase C and casein kinase substrate in neurons protein 2 OS=Mus musculus (Mouse) OX=10090 GN=Pacsin2 PE=1 SV=1	55.8	6	2		5	10	2		6	11	-6.22	0.26	2	1	2	3
High	Q8K596	Sodium/calcium exchanger 2 OS=Mus musculus (Mouse) OX=10090 GN=Slc8a2 PE=1 SV=1	100.6	6	3		5	6	3		8	8	-6.64	1.64	3		2	3
High	O08756	3-hydroxyacyl-CoA dehydrogenase type-2 OS=Mus musculus (Mouse) OX=10090 GN=Hsd17b10 PE=1 SV=4	27.4	8	4		5	8	4		6	9	-6.64	0.47	3		4	4
High	Q60631	Growth factor receptor-bound protein 2 OS=Mus musculus (Mouse) OX=10090 GN=Grb2 PE=1 SV=1	25.2	10	5	1	6	7	5	1	6	7	-6.64	0.33	5		4	5
High	Q91VR7	Microtubule-associated proteins 1A/1B light chain 3A OS=Mus musculus (Mouse) OX=10090 GN=Map1lc3a PE=1 SV=1	14.3	5	2	6	4	3	2	8	5	4	5.74	-0.86	2	5	4	3
High	Q8R1Q8	Cytoplasmic dynein 1 light intermediate chain 1 OS=Mus musculus (Mouse) OX=10090 GN=Dync1li1 PE=1 SV=1	56.6	9	5		7	7	5		7	7	-6.64	-0.3	6		5	4
High	Q8CG76	Aflatoxin B1 aldehyde reductase member 2 OS=Mus musculus (Mouse) OX=10090 GN=Akr7a2 PE=1 SV=3	40.6	9	2		7	8	2		8	9	2.64	0.17	3	1	3	3
High	Q99L04	Dehydrogenase/reductase SDR family member 1 OS=Mus musculus (Mouse) OX=10090 GN=Dhrs1 PE=1 SV=1	34	13	5		5	9	5		5	9	-1.87	-0.59	4	2	3	3
High	P08003	Protein disulfide-isomerase A4 OS=Mus musculus (Mouse) OX=10090 GN=Pdia4 PE=1 SV=3	71.9	10	2		7	8	2		7	10	6.64	-2.07	4	1	6	5
High	Q9CZ42	ATP-dependent (S)-NAD(P)H-hydrate dehydratase OS=Mus musculus (Mouse) OX=10090 GN=Naxd PE=1 SV=1	36.7	11	4		5	9	4		5	9	-6.64	1.64	1		1	3
High	Q9R1R2	Tripartite motif-containing protein 3 OS=Mus musculus (Mouse) OX=10090 GN=Trim3 PE=1 SV=1	80.7	11		12	3	1		14	3	1	4.5	-1.17	2	9	2	1
High	Q922Q1	Mitochondrial amidoxime reducing component 2 OS=Mus musculus (Mouse) OX=10090 GN=Marc2 PE=1 SV=1	38.2	9	4		6	8	4		6	8	-6.64	0.1	5		3	4
High	Q8C0C7	Phenylalanine--tRNA ligase alpha subunit OS=Mus musculus (Mouse) OX=10090 GN=Farsa PE=1 SV=1	57.6	10	3		7	7	3		8	7	-6.64	-0.1	2		5	4
High	F6SEU4	Ras/Rap GTPase-activating protein SynGAP OS=Mus musculus (Mouse) OX=10090 GN=Syngap1 PE=1 SV=2	148.1	15		16	1			17	1		6.64	-6.64	1	7	1
High	Q62376	U1 small nuclear ribonucleoprotein 70 kDa OS=Mus musculus (Mouse) OX=10090 GN=Snrnp70 PE=1 SV=2	52	14	1	14			1	17			6.64		6	13
High	Q9Z2I8	Succinate--CoA ligase [GDP-forming] subunit beta, mitochondrial OS=Mus musculus (Mouse) OX=10090 GN=Suclg2 PE=1 SV=3	46.8	11	2		7	9	2		7	9	-6.64	0.13	3		2	3
High	Q920I9	WD repeat-containing protein 7 OS=Mus musculus (Mouse) OX=10090 GN=Wdr7 PE=1 SV=3	163.3	13	1		10	7	1		10	7	-6.64	0.27	3		4	3
High	Q9D0I9	Arginine--tRNA ligase, cytoplasmic OS=Mus musculus (Mouse) OX=10090 GN=Rars PE=1 SV=2	75.6	12	4		4	10	4		4	10	-6.64	1.74	6		1	3
High	Q99MR6	Serrate RNA effector molecule homolog OS=Mus musculus (Mouse) OX=10090 GN=Srrt PE=1 SV=1	100.4	12		12	2	2		14	2	2	6.64		1	6
High	E9Q557	Desmoplakin OS=Mus musculus (Mouse) OX=10090 GN=Dsp PE=1 SV=1	332.7	18	18				18				-3.39	-0.48	10	1	1	1
High	P45952	Medium-chain specific acyl-CoA dehydrogenase, mitochondrial OS=Mus musculus (Mouse) OX=10090 GN=Acadm PE=1 SV=1	46.5	8	4		7	5	4		8	6	2.5	0.54	4	2	2	4
High	Q80X82	Symplekin OS=Mus musculus (Mouse) OX=10090 GN=Sympk PE=1 SV=1	142.2	16		16				18			6.64		1	10
High	Q9DBS2	Tumor protein p63-regulated gene 1-like protein OS=Mus musculus (Mouse) OX=10090 GN=Tprg1l PE=1 SV=1	29.8	9	3		5	8	3		5	10	-0.99	-0.18	4	1	4	5
High	A2AKG8	Focadhesin OS=Mus musculus (Mouse) OX=10090 GN=Focad PE=1 SV=1	198.8	16		16				18			6.64			7
High	Q9CRB6	Tubulin polymerization-promoting protein family member 3 OS=Mus musculus (Mouse) OX=10090 GN=Tppp3 PE=1 SV=1	19	7	3		7	5	4		8	6	-6.64	-0.22	1		5	2
High	Q8C3F2	Constitutive coactivator of PPAR-gamma-like protein 2 OS=Mus musculus (Mouse) OX=10090 GN=Fam120c PE=1 SV=3	119.6	18		18				18			6.64	6.64	1	9		1
High	Q69ZK9	Neuroligin-2 OS=Mus musculus (Mouse) OX=10090 GN=Nlgn2 PE=1 SV=2	90.9	5	4	4	5	5	4	4	5	5	1.26	-0.24	4	2	1	2
High	Q9CQ62	2,4-dienoyl-CoA reductase, mitochondrial OS=Mus musculus (Mouse) OX=10090 GN=Decr1 PE=1 SV=1	36.2	8	6		6	6	6		6	6	-0.39	-0.72	6	1	6	4
High	Q8BTV2	Cleavage and polyadenylation specificity factor subunit 7 OS=Mus musculus (Mouse) OX=10090 GN=Cpsf7 PE=1 SV=2	52	14		14				18			6.64	0.02	1	10	1	1
High	Q922S4	cGMP-dependent 3',5'-cyclic phosphodiesterase OS=Mus musculus (Mouse) OX=10090 GN=Pde2a PE=1 SV=4	105.6	12	1		6	10	1		6	11		6.64				2
High	Q8K2F8	Protein LSM14 homolog A OS=Mus musculus (Mouse) OX=10090 GN=Lsm14a PE=1 SV=1	50.5	14		14				18			6.64		2	8
High	P42208	Septin-2 OS=Mus musculus (Mouse) OX=10090 GN=Septin2 PE=1 SV=2	41.5	6	4		5	3	4		11	3	-6.64	-1.28	4		3	3
High	Q60854	Serpin B6 OS=Mus musculus (Mouse) OX=10090 GN=Serpinb6 PE=1 SV=1	42.6	9	5		5	8	5		5	8	-6.64	-0.2	2		4	3
High	Q60692	Proteasome subunit beta type-6 OS=Mus musculus (Mouse) OX=10090 GN=Psmb6 PE=1 SV=3	25.4	6	3		5	6	3		7	7	-6.64	0.3	4		4	6
High	Q91ZA3	Propionyl-CoA carboxylase alpha chain, mitochondrial OS=Mus musculus (Mouse) OX=10090 GN=Pcca PE=1 SV=2	79.9	12			9	8			9	8	-6.64	0.14	4		6	5
High	Q8VD37	SH3-containing GRB2-like protein 3-interacting protein 1 OS=Mus musculus (Mouse) OX=10090 GN=Sgip1 PE=1 SV=1	86	12	1		7	9	1		7	9	-6.64	-0.01	4		4	5
High	Q99020	Heterogeneous nuclear ribonucleoprotein A/B OS=Mus musculus (Mouse) OX=10090 GN=Hnrnpab PE=1 SV=1	30.8	7	3		7	7	3		7	7	-6.64	-0.75	2		2	2
High	Q6P4S6	Serine/threonine-protein kinase SIK3 OS=Mus musculus (Mouse) OX=10090 GN=Sik3 PE=1 SV=3	145.7	10	4		6	6	4		6	7	-6.64	-0.31	3		5	4
High	P85094	Isochorismatase domain-containing protein 2A OS=Mus musculus (Mouse) OX=10090 GN=Isoc2a PE=1 SV=1	22.4	6	1		6	6	1		8	8	-1.11	-0.47	3	1	6	6
High	Q80U28	MAP kinase-activating death domain protein OS=Mus musculus (Mouse) OX=10090 GN=Madd PE=1 SV=2	175.1	12	2		5	9	2		5	10	-6.64	-0.12	2		3	5
High	P62748	Hippocalcin-like protein 1 OS=Mus musculus (Mouse) OX=10090 GN=Hpcal1 PE=1 SV=2	22.3	4	4		5	6	5		5	7	-6.64	0.59	1		2	3
High	P07356	Annexin A2 OS=Mus musculus (Mouse) OX=10090 GN=Anxa2 PE=1 SV=2	38.7	8	7	2	2	4	9	2	2	4	-0.13	0.44	6	1	1	2
High	Q62425	Cytochrome c oxidase subunit NDUFA4 OS=Mus musculus (Mouse) OX=10090 GN=Ndufa4 PE=1 SV=2	9.3	7	4	1	6	5	4	1	7	5	0.15	-0.27	7	6	7	7
High	B1AWN6	Sodium channel protein type 2 subunit alpha OS=Mus musculus (Mouse) OX=10090 GN=Scn2a PE=1 SV=1	227.8	8	1		8	8	1		8	8	-0.07	-0.46	1	1	2	1
High	A2ALS5	Rap1 GTPase-activating protein 1 OS=Mus musculus (Mouse) OX=10090 GN=Rap1gap PE=1 SV=2	73.4	10	1		8	6	1		9	7	-6.64	0.04	2		2	3
High	Q9D8W5	26S proteasome non-ATPase regulatory subunit 12 OS=Mus musculus (Mouse) OX=10090 GN=Psmd12 PE=1 SV=4	52.9	8	4		6	7	4		6	7	-6.64	-0.16	4		3	3
High	Q9CYI4	Putative RNA-binding protein Luc7-like 1 OS=Mus musculus (Mouse) OX=10090 GN=Luc7l PE=1 SV=2	43.9	5	3	9	1		4	12	1		2.66	-0.39	3	10	2	2
High	Q9QZ88	Vacuolar protein sorting-associated protein 29 OS=Mus musculus (Mouse) OX=10090 GN=Vps29 PE=1 SV=1	20.5	7	3		6	6	3		7	7	1.91	-0.26	4	1	5	4
High	P57776	Elongation factor 1-delta OS=Mus musculus (Mouse) OX=10090 GN=Eef1d PE=1 SV=3	31.3	8	3		6	7	3		7	7	-6.64	-0.15	2		4	3
High	Q9QYR9	Acyl-coenzyme A thioesterase 2, mitochondrial OS=Mus musculus (Mouse) OX=10090 GN=Acot2 PE=1 SV=2	49.6	2	4		6	7	4		6	7	0.14	0.53	4	1	4	5
High	Q9Z2W0	Aspartyl aminopeptidase OS=Mus musculus (Mouse) OX=10090 GN=Dnpep PE=1 SV=2	52.2	12	1		5	11	1		5	11	-6.64	1.83	3		3	5
High	Q91VM9	Inorganic pyrophosphatase 2, mitochondrial OS=Mus musculus (Mouse) OX=10090 GN=Ppa2 PE=1 SV=1	38.1	9	1		5	9	1		6	10	0.01	0.9	3	1	3	5
High	P35762	CD81 antigen OS=Mus musculus (Mouse) OX=10090 GN=Cd81 PE=1 SV=2	25.8	3	3	1	2	3	6	1	4	6	-1.57	1.08	4	1	1	3
High	Q9R1V7	Disintegrin and metalloproteinase domain-containing protein 23 OS=Mus musculus (Mouse) OX=10090 GN=Adam23 PE=1 SV=1	91.5	7	3		5	6	3		7	7	2.39	-2.14	3	2	3	2
High	P11404	Fatty acid-binding protein, heart OS=Mus musculus (Mouse) OX=10090 GN=Fabp3 PE=1 SV=5	14.8	7	4		5	7	4		6	7	5.26	-0.12	4	1	4	3
High	Q99KE1	NAD-dependent malic enzyme, mitochondrial OS=Mus musculus (Mouse) OX=10090 GN=Me2 PE=1 SV=1	65.8	10	2		9	5	2		10	5	-6.64	-2.85	1		3	1
High	P67778	Prohibitin OS=Mus musculus (Mouse) OX=10090 GN=Phb PE=1 SV=1	29.8	10	6		5	5	7		5	5	-6.64	0.34	5		1	2
High	Q8BXK8	Arf-GAP with GTPase, ANK repeat and PH domain-containing protein 1 OS=Mus musculus (Mouse) OX=10090 GN=Agap1 PE=1 SV=1	94.4	13		14	1			16	1		6.64	-6.64		9	1
High	Q8R016	Bleomycin hydrolase OS=Mus musculus (Mouse) OX=10090 GN=Blmh PE=1 SV=1	52.5	11	2		6	8	2		7	8	-6.64	-0.53	1		7	4
High	P32067	Lupus La protein homolog OS=Mus musculus (Mouse) OX=10090 GN=Ssb PE=1 SV=1	47.7	14		12	3			14	3		6.64	-2.77	2	8	3	1
High	Q9CQF9	Prenylcysteine oxidase OS=Mus musculus (Mouse) OX=10090 GN=Pcyox1 PE=1 SV=1	56.5	8	1		8	6	1		9	7	-6.64	-0.56	3		5	5
High	Q80UW2	F-box only protein 2 OS=Mus musculus (Mouse) OX=10090 GN=Fbxo2 PE=1 SV=1	33.7	6	3		5	5	3		7	7	-6.64	0.17	3		3	4
High	Q3TJZ6	Protein FAM98A OS=Mus musculus (Mouse) OX=10090 GN=Fam98a PE=1 SV=1	55	9		12				17			6.64	-0.71		10	2	1
High	Q99L43	Phosphatidate cytidylyltransferase 2 OS=Mus musculus (Mouse) OX=10090 GN=Cds2 PE=1 SV=1	51.3	7	3		5	6	3		6	8	-6.64	0.1	1		4	6
High	P70414	Sodium/calcium exchanger 1 OS=Mus musculus (Mouse) OX=10090 GN=Slc8a1 PE=1 SV=1	108	8	3		6	7	3		7	7	-6.64	0.19	2		2	3
High	Q9WUR9	Adenylate kinase 4, mitochondrial OS=Mus musculus (Mouse) OX=10090 GN=Ak4 PE=1 SV=1	25	7	2		7	6	2		8	7	-6.64	0.08	5		5	5
High	Q9WTL7	Acyl-protein thioesterase 2 OS=Mus musculus (Mouse) OX=10090 GN=Lypla2 PE=1 SV=1	24.8	7	2		7	6	2		8	7	-6.64	-0.59	3		6	5
High	Q99JY8	Phospholipid phosphatase 3 OS=Mus musculus (Mouse) OX=10090 GN=Plpp3 PE=1 SV=1	35.2	6	1		5	6	1		7	8	-6.64	-0.06	2		3	2
High	Q9WUC3	Lymphocyte antigen 6H OS=Mus musculus (Mouse) OX=10090 GN=Ly6h PE=1 SV=2	14.7	6	3		4	6	3		6	7	-6.64	-0.13	4		3	3
High	Q8C0E2	Vacuolar protein sorting-associated protein 26B OS=Mus musculus (Mouse) OX=10090 GN=Vps26b PE=1 SV=1	39.1	6	5		4	4	5		6	5	-0.19	-0.09	3	1	2	2
High	Q61205	Platelet-activating factor acetylhydrolase IB subunit gamma OS=Mus musculus (Mouse) OX=10090 GN=Pafah1b3 PE=1 SV=1	25.8	8	4		5	7	4		5	7	-6.64	0.28	5		4	4
High	Q6A0A9	Constitutive coactivator of PPAR-gamma-like protein 1 OS=Mus musculus (Mouse) OX=10090 GN=FAM120A PE=1 SV=2	121.6	16		16				16			6.02		1	6
High	Q9EPJ9	ADP-ribosylation factor GTPase-activating protein 1 OS=Mus musculus (Mouse) OX=10090 GN=Arfgap1 PE=1 SV=2	45.3	10	2		9	5	2		9	5	-6.64	-0.97	2		2	1
High	Q9Z0P4	Paralemmin-1 OS=Mus musculus (Mouse) OX=10090 GN=Palm PE=1 SV=1	41.6	7	3		8	5	3		8	5	2.25	-1.76	3	1	5	2
High	A2AGT5	Cytoskeleton-associated protein 5 OS=Mus musculus (Mouse) OX=10090 GN=Ckap5 PE=1 SV=1	225.5	11	1		6	9	1		6	9	-6.64	1.2	2		3	4
High	Q8VHK9	ATP-dependent DNA/RNA helicase DHX36 OS=Mus musculus (Mouse) OX=10090 GN=Dhx36 PE=1 SV=2	113.8	12		14				16			3.98	-0.2	2	8	2	2
High	Q3UPL0	Protein transport protein Sec31A OS=Mus musculus (Mouse) OX=10090 GN=Sec31a PE=1 SV=2	133.5	10	1		5	9	1		5	10	-6.64	0.82	2		3	5
High	O88696	ATP-dependent Clp protease proteolytic subunit, mitochondrial OS=Mus musculus (Mouse) OX=10090 GN=Clpp PE=1 SV=1	29.8	7	2		7	5	2		7	7	-6.64	0	3		5	5
High	Q3TXX4	Vesicular glutamate transporter 1 OS=Mus musculus (Mouse) OX=10090 GN=Slc17a7 PE=1 SV=2	61.6	6	2		8	5	2		8	6	-6.64	0.33	1		4	4
High	O35841	Apoptosis inhibitor 5 OS=Mus musculus (Mouse) OX=10090 GN=Api5 PE=1 SV=2	56.8	12		12	1	2		13	1	2	6.64			6
High	G5E895	Aldo-keto reductase family 1, member B10 (aldose reductase) OS=Mus musculus (Mouse) OX=10090 GN=Akr1b10 PE=1 SV=1	35.8	7	2		6	6	2		7	7	-6.64	-0.12	3		2	2
High	Q8BTG7	Protein NDRG4 OS=Mus musculus (Mouse) OX=10090 GN=Ndrg4 PE=1 SV=1	38.5	8	2		6	6	2		6	8	-6.64	0.09	2		5	5
High	Q8JZS0	Protein lin-7 homolog A OS=Mus musculus (Mouse) OX=10090 GN=Lin7a PE=1 SV=2	26	4	3		5	7	4		5	7	-0.84	1.28	5	1	2	5
High	Q9D3A9	Protein tweety homolog 1 OS=Mus musculus (Mouse) OX=10090 GN=Ttyh1 PE=1 SV=1	49	5	3		4	4	3		8	5	-1.89	-0.29	3	1	5	4
High	Q80Z24	Neuronal growth regulator 1 OS=Mus musculus (Mouse) OX=10090 GN=Negr1 PE=1 SV=1	37.9	7	2	1	6	6	2	1	7	6	-6.64	-0.1	3		4	3
High	Q9CY27	Very-long-chain enoyl-CoA reductase OS=Mus musculus (Mouse) OX=10090 GN=Tecr PE=1 SV=1	36.1	6	4	1	4	5	4	1	5	6	-6.64	1.59	2		2	4
High	O08795	Glucosidase 2 subunit beta OS=Mus musculus (Mouse) OX=10090 GN=Prkcsh PE=1 SV=1	58.8	9			6	8			6	10		1.05			1	3
High	Q7TNC4	Putative RNA-binding protein Luc7-like 2 OS=Mus musculus (Mouse) OX=10090 GN=Luc7l2 PE=1 SV=1	46.6	4	6	7			7	9			3.46		2	2
High	P70288	Histone deacetylase 2 OS=Mus musculus (Mouse) OX=10090 GN=Hdac2 PE=1 SV=1	55.3	6	1	9			1	15			1.44	6.64	2	7		1
High	Q9CQI3	Glia maturation factor beta OS=Mus musculus (Mouse) OX=10090 GN=Gmfb PE=1 SV=3	16.7	8	1		6	7	1		6	9	-6.64	-0.99	3		3	2
High	O54781	SRSF protein kinase 2 OS=Mus musculus (Mouse) OX=10090 GN=Srpk2 PE=1 SV=2	76.7	8		11	3	1		12	3	1	6.64			3
High	P04925	Major prion protein OS=Mus musculus (Mouse) OX=10090 GN=Prnp PE=1 SV=2	28	8	3	7	1	2	4	9	1	2	5.27	0.48	2	7	1	2
High	Q9WVJ2	26S proteasome non-ATPase regulatory subunit 13 OS=Mus musculus (Mouse) OX=10090 GN=Psmd13 PE=1 SV=1	42.8	9	2		6	8	2		6	8	-0.43	6.64	3	1		1
High	Q62446	Peptidyl-prolyl cis-trans isomerase FKBP3 OS=Mus musculus (Mouse) OX=10090 GN=Fkbp3 PE=1 SV=2	25.1	7	3		6	4	3		8	5	-6.64	0.21	2		3	3
High	Q91XM9	Disks large homolog 2 OS=Mus musculus (Mouse) OX=10090 GN=Dlg2 PE=1 SV=2	94.8	5	1		5	8	1		6	9	-6.64	-0.14	1		2	2
High	P63242	Eukaryotic translation initiation factor 5A-1 OS=Mus musculus (Mouse) OX=10090 GN=Eif5a PE=1 SV=2	16.8	6	2		5	5	3		6	7	-6.64	0.46	1		4	4
High	P01027	Complement C3 OS=Mus musculus (Mouse) OX=10090 GN=C3 PE=1 SV=3	186.4	11	2		6	8	2		6	8	-6.64	1.06	1		1	2
High	Q3UHD9	Arf-GAP with GTPase, ANK repeat and PH domain-containing protein 2 OS=Mus musculus (Mouse) OX=10090 GN=Agap2 PE=1 SV=1	124.4	14		15	1			15	1		6.64		1	6
High	D3Z0M9	DEAD (Asp-Glu-Ala-Asp) box polypeptide 23 OS=Mus musculus (Mouse) OX=10090 GN=Ddx23 PE=1 SV=1	95.4	13		13	1			15	1		6.64			5
High	Q9Z1J3	Cysteine desulfurase, mitochondrial OS=Mus musculus (Mouse) OX=10090 GN=Nfs1 PE=1 SV=3	50.5	9	1		6	6	1		8	7	-6.64	-0.36	2		4	4
High	P20917	Myelin-associated glycoprotein OS=Mus musculus (Mouse) OX=10090 GN=Mag PE=1 SV=3	69.3	8	1		6	6	1		8	7	-6.64	-1.01	1		4	3
High	Q9WV54	Acid ceramidase OS=Mus musculus (Mouse) OX=10090 GN=Asah1 PE=1 SV=1	44.6	7	3		5	6	4		5	6	-6.64	0.02	3		3	3
High	Q9EPN1	Neurobeachin OS=Mus musculus (Mouse) OX=10090 GN=Nbea PE=1 SV=1	326.5	11			6	7			8	7		3.34			1	3
High	Q91YQ5	Dolichyl-diphosphooligosaccharide--protein glycosyltransferase subunit 1 OS=Mus musculus (Mouse) OX=10090 GN=Rpn1 PE=1 SV=1	68.5	10	1		8	5	1		9	5	-6.64	0.67	3		2	3
High	Q6PDQ2	Chromodomain-helicase-DNA-binding protein 4 OS=Mus musculus (Mouse) OX=10090 GN=Chd4 PE=1 SV=1	217.6	4		14				15			6.64	6.64	1	9		1
High	Q9R257	Heme-binding protein 1 OS=Mus musculus (Mouse) OX=10090 GN=Hebp1 PE=1 SV=2	21.1	6	2		5	6	2		5	8	-6.64	0.92	3		3	3
High	Q19LI2	Alpha-1B-glycoprotein OS=Mus musculus (Mouse) OX=10090 GN=A1bg PE=1 SV=1	56.5	10			9	6			9	6	-6.64	-0.35	1		2	2
High	Q91WJ8	Far upstream element-binding protein 1 OS=Mus musculus (Mouse) OX=10090 GN=Fubp1 PE=1 SV=1	68.5	6	2		7	6	2		7	6	-6.64	-0.19	1		2	2
High	P16054	Protein kinase C epsilon type OS=Mus musculus (Mouse) OX=10090 GN=Prkce PE=1 SV=1	83.5	11			2	10			2	13	-6.64	0.27	4		2	4
High	P59999	Actin-related protein 2/3 complex subunit 4 OS=Mus musculus (Mouse) OX=10090 GN=Arpc4 PE=1 SV=3	19.7	6	3		6	6	3		6	6	0.5	0.25	4	1	4	5
High	Q80TL0	Protein phosphatase 1E OS=Mus musculus (Mouse) OX=10090 GN=Ppm1e PE=1 SV=2	83.4	8	3		6	5	3		7	5	-6.64	-0.05	2		3	4
High	Q9Z1F9	SUMO-activating enzyme subunit 2 OS=Mus musculus (Mouse) OX=10090 GN=Uba2 PE=1 SV=1	70.5	9	1		5	7	1		6	8	-6.64	0.6	2		1	3
High	Q9QXK7	Cleavage and polyadenylation specificity factor subunit 3 OS=Mus musculus (Mouse) OX=10090 GN=Cpsf3 PE=1 SV=2	77.5	13		13				15			6.64			6
High	P32233	Developmentally-regulated GTP-binding protein 1 OS=Mus musculus (Mouse) OX=10090 GN=Drg1 PE=1 SV=1	40.5	13		13				15			6.64			4
High	Q8CCP0	Nuclear export mediator factor Nemf OS=Mus musculus (Mouse) OX=10090 GN=Nemf PE=1 SV=2	121.1	12		12				15			6.64			5
High	P28656	Nucleosome assembly protein 1-like 1 OS=Mus musculus (Mouse) OX=10090 GN=Nap1l1 PE=1 SV=2	45.3	3	3		5	3	4		6	5	-2.19	-6.64	3	1	1
High	Q9Z321	DNA topoisomerase 3-beta-1 OS=Mus musculus (Mouse) OX=10090 GN=Top3b PE=1 SV=1	96.9	14		14				15			6.64	-6.64		8	1
High	Q9DCL9	Multifunctional protein ADE2 OS=Mus musculus (Mouse) OX=10090 GN=Paics PE=1 SV=4	47	9	2	1	5	6	2	1	6	6	-0.12	0.68	6	2	3	6
High	Q61024	Asparagine synthetase [glutamine-hydrolyzing] OS=Mus musculus (Mouse) OX=10090 GN=Asns PE=1 SV=3	64.2	8	1		6	7	1		6	8	-6.64	-0.09	3		3	3
High	Q99MN1	Lysine--tRNA ligase OS=Mus musculus (Mouse) OX=10090 GN=Kars1 PE=1 SV=1	67.8	9	1		5	8	1		6	8	-6.64	-1.02	3		4	2
High	Q8CGY8	UDP-N-acetylglucosamine--peptide N-acetylglucosaminyltransferase 110 kDa subunit OS=Mus musculus (Mouse) OX=10090 GN=Ogt PE=1 SV=2	116.9	11			10	5			10	5	4.58	-0.26	1	3	3	2
High	Q60737	Casein kinase II subunit alpha OS=Mus musculus (Mouse) OX=10090 GN=Csnk2a1 PE=1 SV=2	45.1	9	5	3	3	4	5	3	3	4	-6.64	-0.3	5		2	2
High	P43274	Histone H1.4 OS=Mus musculus (Mouse) OX=10090 GN=H1-4 PE=1 SV=2	22	4	2	8	3	2	2	8	3	2	5.14	-0.37	2	2	3	3
High	O70325	Phospholipid hydroperoxide glutathione peroxidase OS=Mus musculus (Mouse) OX=10090 GN=Gpx4 PE=1 SV=4	22.2	7	3	1	7	4	3	1	7	4	0.97	-0.16	3	2	2	2
High	P17809	Solute carrier family 2, facilitated glucose transporter member 1 OS=Mus musculus (Mouse) OX=10090 GN=Slc2a1 PE=1 SV=4	53.9	6	4		3	6	4		4	7	-3.31	-0.18	4	1	3	5
High	Q64010	Adapter molecule crk OS=Mus musculus (Mouse) OX=10090 GN=Crk PE=1 SV=1	33.8	7	2		6	5	2		7	6	-6.64	0.23	3		2	3
High	P70349	Histidine triad nucleotide-binding protein 1 OS=Mus musculus (Mouse) OX=10090 GN=Hint1 PE=1 SV=3	13.8	6	2		6	4	2		8	5	-6.64	0.23	2		2	2
High	Q80YN3	Breast carcinoma-amplified sequence 1 homolog OS=Mus musculus (Mouse) OX=10090 GN=Bcas1 PE=1 SV=3	67.3	7	1		5	5	1		7	7	4.83	-0.36	2	2	4	4
High	Q9Z315	U4/U6.U5 tri-snRNP-associated protein 1 OS=Mus musculus (Mouse) OX=10090 GN=Sart1 PE=1 SV=1	90.8	13		13				15			6.64	-6.64	1	6	1
High	Q9CZY3	Ubiquitin-conjugating enzyme E2 variant 1 OS=Mus musculus (Mouse) OX=10090 GN=Ube2v1 PE=1 SV=1	16.3	2	3		5	5	4		6	5	-6.64	-0.44	3		4	4
High	P62743	AP-2 complex subunit sigma OS=Mus musculus (Mouse) OX=10090 GN=Ap2s1 PE=1 SV=1	17	5	2		5	5	2		6	7	-6.64	0.16	2		2	4
High	Q9D358	Low molecular weight phosphotyrosine protein phosphatase OS=Mus musculus (Mouse) OX=10090 GN=Acp1 PE=1 SV=3	18.2	7	2		7	5	2		7	6	-6.64	-0.5	3		5	2
High	Q9DD18	D-aminoacyl-tRNA deacylase 1 OS=Mus musculus (Mouse) OX=10090 GN=Dtd1 PE=1 SV=2	23.4	7	1		6	5	1		8	6	-0.66	-0.99	2	1	4	3
High	P26883	Peptidyl-prolyl cis-trans isomerase FKBP1A OS=Mus musculus (Mouse) OX=10090 GN=Fkbp1a PE=1 SV=2	11.9	6	3		4	5	3		4	7	-6.64	0.02	4		5	6
High	F8VPN4	Amylo-1,6-glucosidase, 4-alpha-glucanotransferase OS=Mus musculus (Mouse) OX=10090 GN=Agl PE=1 SV=1	174.2	8	2		5	7	2		5	7	-6.64	0.1	2		2	2
High	P70202	Latexin OS=Mus musculus (Mouse) OX=10090 GN=Lxn PE=1 SV=2	25.5	4	4		4	4	4		5	5	-6.64	-0.6	4		4	3
High	P62482	Voltage-gated potassium channel subunit beta-2 OS=Mus musculus (Mouse) OX=10090 GN=Kcnab2 PE=1 SV=1	41	8	3		3	6	3		4	7	-0.08	-0.63	3	1	4	4
High	Q9WTX5	S-phase kinase-associated protein 1 OS=Mus musculus (Mouse) OX=10090 GN=Skp1 PE=1 SV=3	18.7	9	2		8	2	2		10	2	-6.64	-1.4	1		4	2
High	P15864	Histone H1.2 OS=Mus musculus (Mouse) OX=10090 GN=H1-2 PE=1 SV=2	21.3	6	1	11	1		1	12	1		6.64	-1.8	2	9	3	2
High	Q04750	DNA topoisomerase 1 OS=Mus musculus (Mouse) OX=10090 GN=Top1 PE=1 SV=2	90.8	13		13				14			6.64	6.64		9		1
High	P51880	Fatty acid-binding protein, brain OS=Mus musculus (Mouse) OX=10090 GN=Fabp7 PE=1 SV=2	14.9	5	3		4	5	3		5	6	-6.64	-0.04	2		3	4
High	P62812	Gamma-aminobutyric acid receptor subunit alpha-1 OS=Mus musculus (Mouse) OX=10090 GN=Gabra1 PE=1 SV=1	51.7	5	3	3	3	5	3	3	3	5	3.06	-0.39	3	4	5	4
High	E9Q3L2	Phosphatidylinositol 4-kinase alpha OS=Mus musculus (Mouse) OX=10090 GN=Pi4ka PE=1 SV=2	236.9	10			7	7			7	7	-6.64	-0.15	2		1	2
High	Q8R191	Synaptogyrin-3 OS=Mus musculus (Mouse) OX=10090 GN=Syngr3 PE=1 SV=1	24.5	5	4	2	4	4	4	2	4	4	-0.77	-0.16	3	2	3	4
High	Q8BUV3	Gephyrin OS=Mus musculus (Mouse) OX=10090 GN=Gphn PE=1 SV=2	83.2	9	6		5	3	6		5	3	-6.64	1.06	4		2	4
High	Q3THS6	S-adenosylmethionine synthase isoform type-2 OS=Mus musculus (Mouse) OX=10090 GN=Mat2a PE=1 SV=2	43.7	9	3		6	5	3		6	5	-6.64	0.41	3		4	4
High	P56135	ATP synthase subunit f, mitochondrial OS=Mus musculus (Mouse) OX=10090 GN=Atp5mf PE=1 SV=3	10.3	2	2		2	2	4		4	6	-0.83	-0.44	3	3	3	4
High	P47199	Quinone oxidoreductase OS=Mus musculus (Mouse) OX=10090 GN=Cryz PE=1 SV=1	35.2	7	1		4	6	1		5	8	-6.64	-0.88	1		2	2
High	Q00623	Apolipoprotein A-I OS=Mus musculus (Mouse) OX=10090 GN=Apoa1 PE=1 SV=2	30.6	7	4	1	4	5	4	1	4	5	-6.64	-0.11	4		2	2
High	Q9CQ92	Mitochondrial fission 1 protein OS=Mus musculus (Mouse) OX=10090 GN=Fis1 PE=1 SV=1	17	5	3		5	4	4		5	5	-6.64	0.57	2		2	3
High	Q06185	ATP synthase subunit e, mitochondrial OS=Mus musculus (Mouse) OX=10090 GN=Atp5me PE=1 SV=2	8.2	6	3		5	4	3		6	5	-6.64	0.08	3		5	5
High	Q99MK8	Beta-adrenergic receptor kinase 1 OS=Mus musculus (Mouse) OX=10090 GN=Grk2 PE=1 SV=2	79.6	8	1		7	5	1		8	5	0.22	-1.47	2	1	4	1
High	Q99PL5	Ribosome-binding protein 1 OS=Mus musculus (Mouse) OX=10090 GN=Rrbp1 PE=1 SV=2	172.8	6		1	4	6		1	5	8	0.72	1.11	1	1	3	5
High	Q9Z2A5	Arginyl-tRNA--protein transferase 1 OS=Mus musculus (Mouse) OX=10090 GN=Ate1 PE=1 SV=2	59.1	12		12				14			5.56		2	8
High	P26516	26S proteasome non-ATPase regulatory subunit 7 OS=Mus musculus (Mouse) OX=10090 GN=Psmd7 PE=1 SV=2	36.5	6	2		5	3	2		8	4	-6.64	-1.17	1		4	1
High	Q8K3H0	DCC-interacting protein 13-alpha OS=Mus musculus (Mouse) OX=10090 GN=Appl1 PE=1 SV=1	79.3	8	2		6	6	2		6	6	-6.64	-0.3	3		2	2
High	Q8VCD6	Receptor expression-enhancing protein 2 OS=Mus musculus (Mouse) OX=10090 GN=Reep2 PE=1 SV=2	28.4	8	1	8		3	1	10		3	4.82	2.36	3	8	1	5
High	Q5DU25	IQ motif and SEC7 domain-containing protein 2 OS=Mus musculus (Mouse) OX=10090 GN=Iqsec2 PE=1 SV=3	161.7	6	1	9	1	1	1	11	1	1	5.03	-0.1	1	3	1	1
High	Q99LR1	Lysophosphatidylserine lipase ABHD12 OS=Mus musculus (Mouse) OX=10090 GN=Abhd12 PE=1 SV=2	45.2	9			7	7			7	7	-6.64	0.92	3		3	4
High	P61226	Ras-related protein Rap-2b OS=Mus musculus (Mouse) OX=10090 GN=Rap2b PE=1 SV=1	20.5	4	2	1	6	5	2	1	6	5	-0.89	-0.87	2	1	2	1
High	Q9D883	Splicing factor U2AF 35 kDa subunit OS=Mus musculus (Mouse) OX=10090 GN=U2af1 PE=1 SV=4	27.8	7		8				14			6.64	-6.64	3	7	1
High	Q9CY64	Biliverdin reductase A OS=Mus musculus (Mouse) OX=10090 GN=Blvra PE=1 SV=1	33.5	8	1		6	7	1		6	7	-6.64	-1.07	1		3	2
High	O35343	Importin subunit alpha-3 OS=Mus musculus (Mouse) OX=10090 GN=Kpna4 PE=1 SV=1	57.9	6		10	1			13	1		6.64	-6.64		7	1
High	Q9JKB1	Ubiquitin carboxyl-terminal hydrolase isozyme L3 OS=Mus musculus (Mouse) OX=10090 GN=Uchl3 PE=1 SV=2	26.1	7			7	7			7	7	6.64	-2.33	2	2	5	3
High	P28571	Sodium- and chloride-dependent glycine transporter 1 OS=Mus musculus (Mouse) OX=10090 GN=Slc6a9 PE=1 SV=3	76.5	6	3		4	5	3		5	6	2.55	-0.4	3	1	4	3
High	E9PUL5	Proline-rich transmembrane protein 2 OS=Mus musculus (Mouse) OX=10090 GN=Prrt2 PE=1 SV=1	35.9	6	2		6	4	3		7	4	-1.14	0.94	6	2	5	6
High	Q91VZ6	Stromal membrane-associated protein 1 OS=Mus musculus (Mouse) OX=10090 GN=Smap1 PE=1 SV=1	47.6	5	2		5	4	2		6	6	-6.64	-1.19	3		2	1
High	P0C027	Diphosphoinositol polyphosphate phosphohydrolase 3-alpha OS=Mus musculus (Mouse) OX=10090 GN=Nudt10 PE=1 SV=1	18.6	4	1		5	4	1		6	7	-6.64	-3.61	2		2	1
High	Q61937	Nucleophosmin OS=Mus musculus (Mouse) OX=10090 GN=Npm1 PE=1 SV=1	32.5	7	3		5	6	3		5	6	0.41	-0.21	2	1	3	3
High	Q80UG5	Septin-9 OS=Mus musculus (Mouse) OX=10090 GN=Septin9 PE=1 SV=1	65.5	7	3		7	4	3		7	4	-6.64	-2	4		6	2
High	Q8JZX4	Splicing factor 45 OS=Mus musculus (Mouse) OX=10090 GN=Rbm17 PE=1 SV=1	45.3	12	1	12			1	13			4.66		2	5
High	Q9Z2Y8	Pyridoxal phosphate homeostasis protein OS=Mus musculus (Mouse) OX=10090 GN=Plpbp PE=1 SV=1	30	6	3		5	6	3		5	6	-6.64	0.39	4		3	4
High	Q9Z2U1	Proteasome subunit alpha type-5 OS=Mus musculus (Mouse) OX=10090 GN=Psma5 PE=1 SV=1	26.4	5	4		4	5	4		4	6	-6.64	-0.04	3		4	4
High	P56379	ATP synthase subunit ATP5MPL, mitochondrial OS=Mus musculus (Mouse) OX=10090 GN=Atp5mpl PE=1 SV=1	6.7	3	2	1	3	3	2	1	6	5	-0.63	-0.2	4	2	3	3
High	P55088	Aquaporin-4 OS=Mus musculus (Mouse) OX=10090 GN=Aqp4 PE=1 SV=2	34.4	5	2		5	5	2		6	6	-6.64	-1.19	1		3	2
High	Q8CGF6	WD repeat-containing protein 47 OS=Mus musculus (Mouse) OX=10090 GN=Wdr47 PE=1 SV=2	102.2	7	1	3	5	3	1	3	6	4	0.44	-0.54	3	3	2	2
High	P63168	Dynein light chain 1, cytoplasmic OS=Mus musculus (Mouse) OX=10090 GN=Dynll1 PE=1 SV=1	10.4	4	1		5	6	1		5	8	-6.64	-1.28	2		3	2
High	O54901	OX-2 membrane glycoprotein OS=Mus musculus (Mouse) OX=10090 GN=Cd200 PE=1 SV=1	31.2	5	3		5	4	4		5	5	-3.58	-0.36	5	1	5	4
High	P10639	Thioredoxin OS=Mus musculus (Mouse) OX=10090 GN=Txn PE=1 SV=3	11.7	7	2		5	7	2		5	7	-1.79	0.07	2	1	4	5
High	Q9R1P3	Proteasome subunit beta type-2 OS=Mus musculus (Mouse) OX=10090 GN=Psmb2 PE=1 SV=1	22.9	7	2		6	6	2		6	6	-6.64	-0.39	2		4	5
High	Q9DBL1	Short/branched chain specific acyl-CoA dehydrogenase, mitochondrial OS=Mus musculus (Mouse) OX=10090 GN=Acadsb PE=1 SV=1	47.8	6	3		5	5	3		5	6	-6.64	-0.2	1		3	2
High	Q9D0M3	Cytochrome c1, heme protein, mitochondrial OS=Mus musculus (Mouse) OX=10090 GN=Cyc1 PE=1 SV=1	35.3	6	4		4	6	4		4	6	-1.06	0.99	4	1	2	4
High	Q02257	Junction plakoglobin OS=Mus musculus (Mouse) OX=10090 GN=Jup PE=1 SV=3	81.7	8	9		3	2	9		3	2	2.2	6.64	7	2		1
High	Q91YT0	NADH dehydrogenase [ubiquinone] flavoprotein 1, mitochondrial OS=Mus musculus (Mouse) OX=10090 GN=Ndufv1 PE=1 SV=1	50.8	9	2		7	2	2		10	2	-6.64	-0.85	1		3	1
High	Q3UHD6	Sorting nexin-27 OS=Mus musculus (Mouse) OX=10090 GN=Snx27 PE=1 SV=2	61	8	3		5	5	3		5	5	3.72	0.99	4	2	2	4
High	Q9Z1R2	Large proline-rich protein BAG6 OS=Mus musculus (Mouse) OX=10090 GN=Bag6 PE=1 SV=1	121	8	1		7	5	1		7	5	-6.64	-0.27	2		4	5
High	Q8CGA0	Protein phosphatase 1F OS=Mus musculus (Mouse) OX=10090 GN=Ppm1f PE=1 SV=1	49.6	7	2		5	6	2		5	6	-6.64	-1.26	2		2	1
High	Q9DB73	NADH-cytochrome b5 reductase 1 OS=Mus musculus (Mouse) OX=10090 GN=Cyb5r1 PE=1 SV=1	34.1	9	4		5	4	4		5	4	-6.64	-0.9	5		4	3
High	Q9D710	Thioredoxin-related transmembrane protein 2 OS=Mus musculus (Mouse) OX=10090 GN=Tmx2 PE=1 SV=1	33.9	7	4		4	5	4		4	5	1.47	0.18	4	2	3	3
High	O70310	Glycylpeptide N-tetradecanoyltransferase 1 OS=Mus musculus (Mouse) OX=10090 GN=Nmt1 PE=1 SV=1	56.9	7	2		6	5	2		6	5	-6.64	-0.41	1		3	2
High	P49442	Inositol polyphosphate 1-phosphatase OS=Mus musculus (Mouse) OX=10090 GN=Inpp1 PE=1 SV=2	43.3	6	3		5	5	3		5	5	-6.64	-0.8	3		3	3
High	A2AT37	Regulator of nonsense transcripts 2 OS=Mus musculus (Mouse) OX=10090 GN=Upf2 PE=1 SV=1	147.5	12		11		1		12		1	6.64			5
High	Q80VD1	Protein FAM98B OS=Mus musculus (Mouse) OX=10090 GN=Fam98b PE=1 SV=1	45.3	7		9	1	2		10	1	2	6.64	1.58		3	1	1
High	P47753	F-actin-capping protein subunit alpha-1 OS=Mus musculus (Mouse) OX=10090 GN=Capza1 PE=1 SV=4	32.9	3	2	1	5	4	2	1	5	5	-6.64	1.81	2		1	3
High	Q80ZJ1	Ras-related protein Rap-2a OS=Mus musculus (Mouse) OX=10090 GN=Rap2a PE=1 SV=2	20.6	4	3	1	5	4	3	1	5	4	-6.64		2
High	P68037	Ubiquitin-conjugating enzyme E2 L3 OS=Mus musculus (Mouse) OX=10090 GN=Ube2l3 PE=1 SV=1	17.9	8	2		5	6	2		5	6	0.28	-0.47	4	1	4	3
High	P47934	Carnitine O-acetyltransferase OS=Mus musculus (Mouse) OX=10090 GN=Crat PE=1 SV=3	70.8	7	1		5	4	1		5	7	-6.64	-0.46	3		4	3
High	Q9Z1Q9	Valine--tRNA ligase OS=Mus musculus (Mouse) OX=10090 GN=Vars PE=1 SV=1	140.1	7	1		5	6	1		6	6	1.62	1.1	2	1	1	3
High	Q9WUL7	ADP-ribosylation factor-like protein 3 OS=Mus musculus (Mouse) OX=10090 GN=Arl3 PE=1 SV=1	20.5	6	1		5	6	1		5	7	-6.64	2.75	1		1	3
High	Q921J2	GTP-binding protein Rheb OS=Mus musculus (Mouse) OX=10090 GN=Rheb PE=1 SV=1	20.4	5	2		4	4	2		4	7	-6.64	1.44	3		2	3
High	Q8BJU0	Small glutamine-rich tetratricopeptide repeat-containing protein alpha OS=Mus musculus (Mouse) OX=10090 GN=Sgta PE=1 SV=2	34.3	8	1		6	6	1		6	6		-0.51			2	2
High	Q9DBC7	cAMP-dependent protein kinase type I-alpha regulatory subunit OS=Mus musculus (Mouse) OX=10090 GN=Prkar1a PE=1 SV=3	43.2	7	2		5	6	2		5	6	-2.38	-0.07	5	1	6	6
High	Q9ESJ4	NCK-interacting protein with SH3 domain OS=Mus musculus (Mouse) OX=10090 GN=Nckipsd PE=1 SV=2	78.5	10			7	6			7	6	-3.09	-0.49	2	1	3	2
High	O35857	Mitochondrial import inner membrane translocase subunit TIM44 OS=Mus musculus (Mouse) OX=10090 GN=Timm44 PE=1 SV=2	51.1	8	1		6	5	1		7	5	-6.64	-1.13	1		2	2
High	O35129	Prohibitin-2 OS=Mus musculus (Mouse) OX=10090 GN=Phb2 PE=1 SV=1	33.3	7	6		2	4	6		2	5	1.38	-0.53	3	2	3	3
High	Q7TMY8	E3 ubiquitin-protein ligase HUWE1 OS=Mus musculus (Mouse) OX=10090 GN=Huwe1 PE=1 SV=5	482.3	12	1		6	6	1		6	6	-6.64	6.64	1			3
High	Q8K4P0	pre-mRNA 3' end processing protein WDR33 OS=Mus musculus (Mouse) OX=10090 GN=Wdr33 PE=1 SV=1	145.2	12		12				13			4.21		1	6
High	P50544	Very long-chain specific acyl-CoA dehydrogenase, mitochondrial OS=Mus musculus (Mouse) OX=10090 GN=Acadvl PE=1 SV=3	70.8	7	1		6	3	1		7	5		-0.43			3	2
High	Q9EQQ9	Protein O-GlcNAcase OS=Mus musculus (Mouse) OX=10090 GN=Oga PE=1 SV=2	103.1	8			5	6			7	6	-6.64	0.96	1		3	5
High	P22315	Ferrochelatase, mitochondrial OS=Mus musculus (Mouse) OX=10090 GN=Fech PE=1 SV=2	47.1	6	3		2	6	3		3	7	-6.64	-0.11	2		2	2
High	Q8BQ46	TAF15 RNA polymerase II, TATA box binding protein (TBP)-associated factor OS=Mus musculus (Mouse) OX=10090 GN=Taf15 PE=1 SV=1	58.6	7		9				13			6.64			4
High	Q9QZM0	Ubiquilin-2 OS=Mus musculus (Mouse) OX=10090 GN=Ubqln2 PE=1 SV=2	67.3	4	1		4	6	1		5	7	-6.64	0.8	2		2	2
High	P70232	Neural cell adhesion molecule L1-like protein OS=Mus musculus (Mouse) OX=10090 GN=Chl1 PE=1 SV=2	135	8			6	5			7	6		2.26			1	3
High	Q9WVL0	Maleylacetoacetate isomerase OS=Mus musculus (Mouse) OX=10090 GN=Gstz1 PE=1 SV=1	24.3	7	2		7	3	2		8	3	-6.64	0.43	2		1	1
High	Q8K2C9	Very-long-chain (3R)-3-hydroxyacyl-CoA dehydratase 3 OS=Mus musculus (Mouse) OX=10090 GN=Hacd3 PE=1 SV=2	43.1	4	1	1	2	4	1	1	5	6	1.55	-0.37	1	1	3	3
High	Q80W00	Serine/threonine-protein phosphatase 1 regulatory subunit 10 OS=Mus musculus (Mouse) OX=10090 GN=Ppp1r10 PE=1 SV=1	94.3	12		12				13			6.64	-6.64		8	1
High	Q99PL6	UBX domain-containing protein 6 OS=Mus musculus (Mouse) OX=10090 GN=Ubxn6 PE=1 SV=1	49.8	9			7	5			8	5	6.64	-0.72		1	3	3
High	Q8CH18	Cell division cycle and apoptosis regulator protein 1 OS=Mus musculus (Mouse) OX=10090 GN=Ccar1 PE=1 SV=1	132	11		11		1		12		1	6.64			6
High	P46660	Alpha-internexin OS=Mus musculus (Mouse) OX=10090 GN=Ina PE=1 SV=3	55.3	6	7	5		1	7	5		1	-1.31	-0.09	5	1	1	1
High	Q9D1Q6	Endoplasmic reticulum resident protein 44 OS=Mus musculus (Mouse) OX=10090 GN=Erp44 PE=1 SV=1	46.8	5	2		4	5	2		5	6	-6.64	0.29	2		1	2
High	Q8BHE3	Caytaxin OS=Mus musculus (Mouse) OX=10090 GN=Atcay PE=1 SV=1	42.2	7	2		6	5	2		6	5	-6.64	1.07	3		2	3
High	Q8BLE7	Vesicular glutamate transporter 2 OS=Mus musculus (Mouse) OX=10090 GN=Slc17a6 PE=1 SV=1	64.5	6	2		5	5	2		5	6	-6.64	-0.58	2		3	3
High	Q924M7	Mannose-6-phosphate isomerase OS=Mus musculus (Mouse) OX=10090 GN=Mpi PE=1 SV=1	46.5	7	3		6	4	3		6	4	-6.64	0.89	2		1	2
High	Q8BGZ1	Hippocalcin-like protein 4 OS=Mus musculus (Mouse) OX=10090 GN=Hpcal4 PE=1 SV=3	22.2	5	1		5	6	1		6	6		-0.27			3	2
High	Q9CQC9	GTP-binding protein SAR1b OS=Mus musculus (Mouse) OX=10090 GN=Sar1b PE=1 SV=1	22.4	2	3	2	3	3	3	2	3	5	-6.64	6.64	2			1
High	Q9JHK4	Geranylgeranyl transferase type-2 subunit alpha OS=Mus musculus (Mouse) OX=10090 GN=Rabggta PE=1 SV=1	64.9	9	1		7	5	1		7	5	-6.64	0.75	1		2	2
High	Q9D0E1	Heterogeneous nuclear ribonucleoprotein M OS=Mus musculus (Mouse) OX=10090 GN=Hnrnpm PE=1 SV=3	77.6	10	9	1	2	1	9	1	2	1	1.08	-0.4	8	2	2	3
High	Q2NL51	Glycogen synthase kinase-3 alpha OS=Mus musculus (Mouse) OX=10090 GN=Gsk3a PE=1 SV=2	51.6	3	4		4	5	4		4	5	1.02	-6.64	1	1	2
High	Q8VED9	Galectin-related protein OS=Mus musculus (Mouse) OX=10090 GN=Lgalsl PE=1 SV=1	18.9	7	2		3	7	2		3	8	-6.64	1.4	3		1	2
High	E9Q5M4	Zinc finger RNA-binding protein 2 OS=Mus musculus (Mouse) OX=10090 GN=Zfr2 PE=1 SV=1	94.9	13		13				13			6.64			5
High	Q9ESB3	Histidine-rich glycoprotein OS=Mus musculus (Mouse) OX=10090 GN=Hrg PE=1 SV=2	59.1	12		12				13			3.24	0.47	3	9	1	2
High	Q61301	Catenin alpha-2 OS=Mus musculus (Mouse) OX=10090 GN=Ctnna2 PE=1 SV=3	105.2	6	1		5	5	1		5	6	0.34	-0.28	1	1	2	1
High	P97765	WW domain-binding protein 2 OS=Mus musculus (Mouse) OX=10090 GN=Wbp2 PE=1 SV=1	28	5	1		3	5	1		4	7	1.47	0.3	2	1	2	3
High	E9PX29	Spectrin beta chain OS=Mus musculus (Mouse) OX=10090 GN=Sptbn4 PE=1 SV=1	288.6	4	1	4	3	4	1	4	3	4	6.64			2
High	P62881	Guanine nucleotide-binding protein subunit beta-5 OS=Mus musculus (Mouse) OX=10090 GN=Gnb5 PE=1 SV=1	43.5	7	4		5	3	4		5	3	-6.64	-0.88	2		2	1
High	Q60598	Src substrate cortactin OS=Mus musculus (Mouse) OX=10090 GN=Cttn PE=1 SV=2	61.2	9			6	5			6	6		0.07			2	2
High	P54923	[Protein ADP-ribosylarginine] hydrolase OS=Mus musculus (Mouse) OX=10090 GN=Adprh PE=1 SV=1	40	6	2		6	3	3		6	3	-6.64	-0.25	4		3	3
High	G3X9N3	PNMA-like 2 OS=Mus musculus (Mouse) OX=10090 GN=Pnmal2 PE=1 SV=1	71.7	5		4	3	2		4	5	3	6.64	-0.39	1	4	2	2
High	Q04690	Neurofibromin OS=Mus musculus (Mouse) OX=10090 GN=Nf1 PE=1 SV=1	319.4	7	2	1	3	5	2	1	3	6	-6.64	0.16	1		3	3
High	Q6PH08	ERC protein 2 OS=Mus musculus (Mouse) OX=10090 GN=Erc2 PE=1 SV=2	110.6	7	6	6			6	6			2.02		4	4
High	O35874	Neutral amino acid transporter A OS=Mus musculus (Mouse) OX=10090 GN=Slc1a4 PE=1 SV=1	56	6	1		5	5	1		6	5	-6.64	0.08	1		2	2
High	P35803	Neuronal membrane glycoprotein M6-b OS=Mus musculus (Mouse) OX=10090 GN=Gpm6b PE=1 SV=2	36.2	5	2	1	5	3	2	1	6	3	-1.52	-0.66	2	1	3	2
High	Q810A7	ATP-dependent RNA helicase DDX42 OS=Mus musculus (Mouse) OX=10090 GN=Ddx42 PE=1 SV=3	101.9	12		12				12			6.64		1	5
High	Q9R0H0	Peroxisomal acyl-coenzyme A oxidase 1 OS=Mus musculus (Mouse) OX=10090 GN=Acox1 PE=1 SV=5	74.6	10	8		2	2	8		2	2	-6.64	-0.19	5		1	2
High	P52760	2-iminobutanoate/2-iminopropanoate deaminase OS=Mus musculus (Mouse) OX=10090 GN=Rida PE=1 SV=3	14.2	6	1		5	6	1		5	6	0.32	-0.13	2	1	5	4
High	O54984	ATPase Asna1 OS=Mus musculus (Mouse) OX=10090 GN=Asna1 PE=1 SV=2	38.8	4	2		3	4	2		4	6	-6.64	-0.24	2		3	2
High	P28650	Adenylosuccinate synthetase isozyme 1 OS=Mus musculus (Mouse) OX=10090 GN=Adss1 PE=1 SV=2	50.2	7	2		5	5	2		5	5	-6.64	1.55	1		1	3
High	P61759	Prefoldin subunit 3 OS=Mus musculus (Mouse) OX=10090 GN=Vbp1 PE=1 SV=2	22.4	6	2		3	6	2		3	7	-6.64	0.3	2		4	5
High	Q64511	DNA topoisomerase 2-beta OS=Mus musculus (Mouse) OX=10090 GN=Top2b PE=1 SV=2	181.8	11		11				12			6.64			4
High	Q91YJ2	Sorting nexin-4 OS=Mus musculus (Mouse) OX=10090 GN=Snx4 PE=1 SV=1	51.7	8	1		6	5	1		6	5	-6.64	-0.68	2		1	1
High	O09131	Glutathione S-transferase omega-1 OS=Mus musculus (Mouse) OX=10090 GN=Gsto1 PE=1 SV=2	27.5	6	2		4	5	2		5	5	-6.64	0.26	3		4	4
High	P60469	Liprin-alpha-3 OS=Mus musculus (Mouse) OX=10090 GN=Ppfia3 PE=1 SV=2	133.3	6			4	5			5	7		1.8			2	3
High	P49025	Citron Rho-interacting kinase OS=Mus musculus (Mouse) OX=10090 GN=Cit PE=1 SV=3	235.2	11		10	1	1		10	1	1	6.64	2.02		6	1	2
High	Q8C5H8	NAD kinase 2, mitochondrial OS=Mus musculus (Mouse) OX=10090 GN=Nadk2 PE=1 SV=2	50.8	9	4		2	6	4		2	6	-6.64	0	4		4	4
High	Q9WTX6	Cullin-1 OS=Mus musculus (Mouse) OX=10090 GN=Cul1 PE=1 SV=1	89.6	9			5	7			5	7		0.74			3	5
High	P62317	Small nuclear ribonucleoprotein Sm D2 OS=Mus musculus (Mouse) OX=10090 GN=Snrpd2 PE=1 SV=1	13.5	9		9				12			6.37		2	10
High	Q99LG2	Transportin-2 OS=Mus musculus (Mouse) OX=10090 GN=Tnpo2 PE=1 SV=1	100.4	2	1		6	5	1		6	5	-6.64	-0.44	1		2	2
High	P53986	Monocarboxylate transporter 1 OS=Mus musculus (Mouse) OX=10090 GN=Slc16a1 PE=1 SV=1	53.2	6	3		3	6	3		3	6	-0.84	0.64	1	1	1	2
High	Q9CQM9	Glutaredoxin-3 OS=Mus musculus (Mouse) OX=10090 GN=Glrx3 PE=1 SV=1	37.8	8			6	6			6	6	0.45	4.94	1	1	2	3
High	P34884	Macrophage migration inhibitory factor OS=Mus musculus (Mouse) OX=10090 GN=Mif PE=1 SV=2	12.5	3	1		3	3	1		6	5	-6.64	0.01	3		3	3
High	P05480	Neuronal proto-oncogene tyrosine-protein kinase Src OS=Mus musculus (Mouse) OX=10090 GN=Src PE=1 SV=4	60.6	4	1		4	6	1		5	6	-6.64	6.64	2			2
High	O88545	COP9 signalosome complex subunit 6 OS=Mus musculus (Mouse) OX=10090 GN=Cops6 PE=1 SV=1	35.9	6	2		5	4	2		5	5	-6.64	0.01	2		4	4
High	Q9D154	Leukocyte elastase inhibitor A OS=Mus musculus (Mouse) OX=10090 GN=Serpinb1a PE=1 SV=1	42.5	8	3		4	5	3		4	5	-6.64	-0.02	3		1	2
High	Q8VE33	Ganglioside-induced differentiation-associated protein 1-like 1 OS=Mus musculus (Mouse) OX=10090 GN=Gdap1l1 PE=1 SV=1	42.3	7	2		5	5	2		5	5	1.1	-1.39	2	1	1	1
High	Q9CY58	Plasminogen activator inhibitor 1 RNA-binding protein OS=Mus musculus (Mouse) OX=10090 GN=Serbp1 PE=1 SV=2	44.7	8	1	8			1	11			6.64			6
High	P29391	Ferritin light chain 1 OS=Mus musculus (Mouse) OX=10090 GN=Ftl1 PE=1 SV=2	20.8	6	2		3	5	2		4	6	-6.64	1.26	1		1	3
High	Q9JI46	Diphosphoinositol polyphosphate phosphohydrolase 1 OS=Mus musculus (Mouse) OX=10090 GN=Nudt3 PE=1 SV=1	19	6	1		6	4	1		6	5	6.13	-0.37	3	2	3	4
High	Q8VE47	Ubiquitin-like modifier-activating enzyme 5 OS=Mus musculus (Mouse) OX=10090 GN=Uba5 PE=1 SV=2	44.8	7	1		7	4	1		7	4		2.5			2	3
High	Q8VH51	RNA-binding protein 39 OS=Mus musculus (Mouse) OX=10090 GN=Rbm39 PE=1 SV=2	59.4	7	4	7			4	8			2.69	6.64	6	7		1
High	P33173	Kinesin-like protein KIF1A OS=Mus musculus (Mouse) OX=10090 GN=Kif1a PE=1 SV=2	191.6	10			5	7			5	7		-3.76			2	2
High	Q9D1D4	Transmembrane emp24 domain-containing protein 10 OS=Mus musculus (Mouse) OX=10090 GN=Tmed10 PE=1 SV=1	24.9	5	2	1	3	5	2	1	4	5	2.84	0.27	2	4	2	2
High	Q3TEA8	Heterochromatin protein 1-binding protein 3 OS=Mus musculus (Mouse) OX=10090 GN=Hp1bp3 PE=1 SV=1	60.8	10		10				11			4.17	-0.79	1	7	1	1
High	O70551	SRSF protein kinase 1 OS=Mus musculus (Mouse) OX=10090 GN=Srpk1 PE=1 SV=2	73	5		8	1			10	1		6.64			3
High	Q5DTL9	Sodium-driven chloride bicarbonate exchanger OS=Mus musculus (Mouse) OX=10090 GN=Slc4a10 PE=1 SV=2	125.7	5			4	5			5	6		3.76			1	3
High	O70492	Sorting nexin-3 OS=Mus musculus (Mouse) OX=10090 GN=Snx3 PE=1 SV=3	18.7	3	1		3	4	1		4	6		-0.58			3	2
High	Q6PDL0	Cytoplasmic dynein 1 light intermediate chain 2 OS=Mus musculus (Mouse) OX=10090 GN=Dync1li2 PE=1 SV=2	54.2	7	2		5	4	2		5	4	-6.64	-4.17	1		2	1
High	Q8BWG8	Beta-arrestin-1 OS=Mus musculus (Mouse) OX=10090 GN=Arrb1 PE=1 SV=1	46.9	8	1	1	4	5	1	1	4	5	0.19	-0.91	3	1	3	3
High	Q9D6M3	Mitochondrial glutamate carrier 1 OS=Mus musculus (Mouse) OX=10090 GN=Slc25a22 PE=1 SV=1	34.6	4	2	1	3	5	2	1	3	5	6.64	-0.31	2	1	3	2
High	Q7TPM6	Fibronectin type III and SPRY domain-containing protein 1 OS=Mus musculus (Mouse) OX=10090 GN=Fsd1 PE=1 SV=1	55.5	7	1		5	5	1		5	5	3.62	-0.06	2	1	2	2
High	Q62318	Transcription intermediary factor 1-beta OS=Mus musculus (Mouse) OX=10090 GN=Trim28 PE=1 SV=3	88.8	8	1	1	6	3	1	1	6	3	-6.64	-0.07	1		3	3
High	Q99LC3	NADH dehydrogenase [ubiquinone] 1 alpha subcomplex subunit 10, mitochondrial OS=Mus musculus (Mouse) OX=10090 GN=Ndufa10 PE=1 SV=1	40.6	6	2		4	5	2		4	5	-6.64	-3.81	1		2	1
High	P19783	Cytochrome c oxidase subunit 4 isoform 1, mitochondrial OS=Mus musculus (Mouse) OX=10090 GN=Cox4i1 PE=1 SV=2	19.5	6	1		3	5	1		3	7	-6.64	1.03	1		1	2
High	Q8CBW3	Abl interactor 1 OS=Mus musculus (Mouse) OX=10090 GN=Abi1 PE=1 SV=3	52.3	6	1		7	3	1		7	3	1.14	-1.56	3	1	5	3
High	P22892	AP-1 complex subunit gamma-1 OS=Mus musculus (Mouse) OX=10090 GN=Ap1g1 PE=1 SV=3	91.3	6	1		4	5	1		5	5	-6.64	-1.66	1		2	1
High	Q9CZS1	Aldehyde dehydrogenase X, mitochondrial OS=Mus musculus (Mouse) OX=10090 GN=Aldh1b1 PE=1 SV=1	57.5	5	1		4	6	1		4	6	-6.64	0.11	1		3	3
High	Q99NE5	Regulating synaptic membrane exocytosis protein 1 OS=Mus musculus (Mouse) OX=10090 GN=Rims1 PE=1 SV=2	163.1	7		7	1	1		7	3	1	6.64	-1.04		6	1	1
High	Q505F5	Leucine-rich repeat-containing protein 47 OS=Mus musculus (Mouse) OX=10090 GN=Lrrc47 PE=1 SV=1	63.6	7	2		4	4	2		4	5	6.64	6.64	2	2		3
High	Q60870	Receptor expression-enhancing protein 5 OS=Mus musculus (Mouse) OX=10090 GN=Reep5 PE=1 SV=1	21	5	3		4	4	3		4	4	-6.64	0.23	4		4	3
High	P80560	Receptor-type tyrosine-protein phosphatase N2 OS=Mus musculus (Mouse) OX=10090 GN=Ptprn2 PE=1 SV=2	111.4	8			5	6			5	6	6.64	-2.47		1	2	1
High	Q9WTM5	RuvB-like 2 OS=Mus musculus (Mouse) OX=10090 GN=Ruvbl2 PE=1 SV=3	51.1	8	1	6	2	2	1	6	2	2	2.12	0.61	3	3	2	2
High	P35585	AP-1 complex subunit mu-1 OS=Mus musculus (Mouse) OX=10090 GN=Ap1m1 PE=1 SV=3	48.5	7	1		5	5	1		5	5	0.97	-6.64	1	1	2
High	Q8VBW6	NEDD8-activating enzyme E1 regulatory subunit OS=Mus musculus (Mouse) OX=10090 GN=Nae1 PE=1 SV=1	60.2	6	2		4	4	2		4	5	-6.64	-0.29	2		2	2
High	Q91WK2	Eukaryotic translation initiation factor 3 subunit H OS=Mus musculus (Mouse) OX=10090 GN=Eif3h PE=1 SV=1	39.8	6	1		5	5	1		5	5	6.64	-1.93	2	2	3	2
High	Q9JIF7	Coatomer subunit beta OS=Mus musculus (Mouse) OX=10090 GN=Copb1 PE=1 SV=1	107	8			5	5			6	5	6.44	-2.7	1	1	3	1
High	Q923D2	Flavin reductase (NADPH) OS=Mus musculus (Mouse) OX=10090 GN=Blvrb PE=1 SV=3	22.2	5	2		4	4	2		5	4	-6.64	0.05	1		2	2
High	Q8R1B4	Eukaryotic translation initiation factor 3 subunit C OS=Mus musculus (Mouse) OX=10090 GN=Eif3c PE=1 SV=1	105.5	5	1		5	3	1		6	4	-6.64	-2.43	2		3	3
High	Q61543	Golgi apparatus protein 1 OS=Mus musculus (Mouse) OX=10090 GN=Glg1 PE=1 SV=1	133.6	9			6	5			6	5	-6.64	1.07	1		1	2
High	Q8R050	Eukaryotic peptide chain release factor GTP-binding subunit ERF3A OS=Mus musculus (Mouse) OX=10090 GN=Gspt1 PE=1 SV=2	68.6	9			6	4			7	4	-1.94	0.65	4	1	5	5
High	Q3B7Z2	Oxysterol-binding protein 1 OS=Mus musculus (Mouse) OX=10090 GN=Osbp PE=1 SV=3	88.7	8			5	5			5	6	-6.64	0.25	1		3	4
High	Q8BWR2	PITH domain-containing protein 1 OS=Mus musculus (Mouse) OX=10090 GN=Pithd1 PE=1 SV=1	24.2	7			4	6			5	6	-0.11	1.16	1	1	1	2
High	O35954	Membrane-associated phosphatidylinositol transfer protein 1 OS=Mus musculus (Mouse) OX=10090 GN=Pitpnm1 PE=1 SV=1	134.9	7	1		7	3	1		7	3	5.93	-1.18	2	1	3	2
High	Q8K274	Ketosamine-3-kinase OS=Mus musculus (Mouse) OX=10090 GN=Fn3krp PE=1 SV=2	34.4	7	3		2	5	3		2	6	0.78	-0.1	3	1	4	5
High	Q8BTX9	Inactive hydroxysteroid dehydrogenase-like protein 1 OS=Mus musculus (Mouse) OX=10090 GN=Hsdl1 PE=1 SV=1	36.8	6	1		5	5	1		5	5	-6.64	-0.6	2		3	3
High	P55264	Adenosine kinase OS=Mus musculus (Mouse) OX=10090 GN=Adk PE=1 SV=2	40.1	8	1		5	5	1		5	5	-2.37	-0.18	3	1	5	4
High	Q80T41	Gamma-aminobutyric acid type B receptor subunit 2 OS=Mus musculus (Mouse) OX=10090 GN=Gabbr2 PE=1 SV=2	105.6	7	1		6	4	1		6	4		0.91			2	2
High	P97370	Sodium/potassium-transporting ATPase subunit beta-3 OS=Mus musculus (Mouse) OX=10090 GN=Atp1b3 PE=1 SV=1	31.8	5	3		2	5	3		2	6	-2.16	0.24	4	1	3	5
High	O35864	COP9 signalosome complex subunit 5 OS=Mus musculus (Mouse) OX=10090 GN=Cops5 PE=1 SV=3	37.5	6	2		4	4	2		4	5	-6.64	1.53	2		1	2
High	Q60931	Voltage-dependent anion-selective channel protein 3 OS=Mus musculus (Mouse) OX=10090 GN=Vdac3 PE=1 SV=1	30.7	3	4		3	3	5		3	3	-6.64	-0.05	1		1	2
High	Q91WU5	Arsenite methyltransferase OS=Mus musculus (Mouse) OX=10090 GN=As3mt PE=1 SV=2	41.8	7			4	6			5	6	-6.64	0.79	1		2	3
High	Q925N0	Sideroflexin-5 OS=Mus musculus (Mouse) OX=10090 GN=Sfxn5 PE=1 SV=2	37.3	6	2		3	5	2		4	5	-6.64	0.22	1		2	2
High	O35344	Importin subunit alpha-4 OS=Mus musculus (Mouse) OX=10090 GN=Kpna3 PE=1 SV=1	57.7	3		7	2	1		8	2	1	6.64	-1.43		3	2	1
High	Q99L45	Eukaryotic translation initiation factor 2 subunit 2 OS=Mus musculus (Mouse) OX=10090 GN=Eif2s2 PE=1 SV=1	38.1	4	2	2	3	3	2	2	4	3	6.64	0.77		1	1	3
High	Q9CZB0	Succinate dehydrogenase cytochrome b560 subunit, mitochondrial OS=Mus musculus (Mouse) OX=10090 GN=Sdhc PE=1 SV=1	18.4	4	1		4	3	1		5	5	-6.64	0.48	2		2	2
High	P13707	Glycerol-3-phosphate dehydrogenase [NAD(+)], cytoplasmic OS=Mus musculus (Mouse) OX=10090 GN=Gpd1 PE=1 SV=3	37.5	8	1		4	6	1		4	6	-6.64	1.15	3		2	3
High	Q80TV8	CLIP-associating protein 1 OS=Mus musculus (Mouse) OX=10090 GN=Clasp1 PE=1 SV=2	169.1	4	1	6	3		1	7	3		6.64			2
High	Q9EQU5	Protein SET OS=Mus musculus (Mouse) OX=10090 GN=Set PE=1 SV=1	33.4	5	3		4	3	3		4	4	0.76	0.06	2	1	2	2
High	Q6A068	Cell division cycle 5-like protein OS=Mus musculus (Mouse) OX=10090 GN=Cdc5l PE=1 SV=2	92.1	11		11				11			6.64			6
High	Q9D824	Pre-mRNA 3'-end-processing factor FIP1 OS=Mus musculus (Mouse) OX=10090 GN=Fip1l1 PE=1 SV=1	64.9	11		11				11			6.64			8
High	Q9QUR6	Prolyl endopeptidase OS=Mus musculus (Mouse) OX=10090 GN=Prep PE=1 SV=1	80.7	7			5	6			5	6	-0.52	2.58	1	1	2	4
High	Q99JI4	26S proteasome non-ATPase regulatory subunit 6 OS=Mus musculus (Mouse) OX=10090 GN=Psmd6 PE=1 SV=1	45.5	6	4		3	4	4		3	4	-6.64	1.59	2		1	2
High	Q5SFM8	RNA-binding protein 27 OS=Mus musculus (Mouse) OX=10090 GN=Rbm27 PE=1 SV=3	118.5	10		11				11			6.64			4
High	P61079	Ubiquitin-conjugating enzyme E2 D3 OS=Mus musculus (Mouse) OX=10090 GN=Ube2d3 PE=1 SV=1	16.7	1	2		4	3	2		5	4	-6.64	0.19	3		2	3
High	Q9QZB7	Actin-related protein 10 OS=Mus musculus (Mouse) OX=10090 GN=Actr10 PE=1 SV=2	46.2	7	1		5	4	1		6	4	-6.64	0.76	2		2	2
High	P12023	Amyloid-beta A4 protein OS=Mus musculus (Mouse) OX=10090 GN=App PE=1 SV=3	86.7	7			5	6			5	6		0.6			1	4
High	Q5PR73	GTP-binding protein Di-Ras2 OS=Mus musculus (Mouse) OX=10090 GN=Diras2 PE=1 SV=1	22.5	2	2	1	3	4	2	1	3	4	-6.64	-0.47	1		2	2
High	Q91Z31	Polypyrimidine tract-binding protein 2 OS=Mus musculus (Mouse) OX=10090 GN=Ptbp2 PE=1 SV=2	57.5	6	2		2	6	2		2	6	-6.64	-0.15	3		1	2
High	Q9WU01	KH domain-containing, RNA-binding, signal transduction-associated protein 2 OS=Mus musculus (Mouse) OX=10090 GN=Khdrbs2 PE=1 SV=1	38.8	5		8	1			9	1		6.64		1	4
High	P63089	Pleiotrophin OS=Mus musculus (Mouse) OX=10090 GN=Ptn PE=1 SV=1	18.9	6	1	6	1		1	8	1		6.64	6.64		3		1
High	P54823	Probable ATP-dependent RNA helicase DDX6 OS=Mus musculus (Mouse) OX=10090 GN=Ddx6 PE=1 SV=1	54.2	7	1	6	2	1	1	6	2	1	2.92	-6.64	3	4	2
High	Q9CXG3	Peptidyl-prolyl cis-trans isomerase-like 4 OS=Mus musculus (Mouse) OX=10090 GN=Ppil4 PE=1 SV=2	57.2	10		10				10			6.64			7
High	Q6P9K9	Neurexin-3 OS=Mus musculus (Mouse) OX=10090 GN=Nrxn3 PE=1 SV=2	173.3	5	2		3	5	2		3	5	0.08	2.89	4	1	1	3
High	Q8BMG7	Rab3 GTPase-activating protein non-catalytic subunit OS=Mus musculus (Mouse) OX=10090 GN=Rab3gap2 PE=1 SV=2	152.4	6	1		4	4	1		4	5	-6.64	0.45	3		2	3
High	Q0VBL3	RNA-binding protein 15 OS=Mus musculus (Mouse) OX=10090 GN=Rbm15 PE=1 SV=1	105.7	9		9				10			6.17		1	4
High	P23242	Gap junction alpha-1 protein OS=Mus musculus (Mouse) OX=10090 GN=Gja1 PE=1 SV=2	43	7	3		3	3	3		4	3	-0.97	-0.72	4	1	2	2
High	Q06138	Calcium-binding protein 39 OS=Mus musculus (Mouse) OX=10090 GN=Cab39 PE=1 SV=2	39.8	5	3		2	5	3		2	5	-6.64	-0.99	1		2	1
High	P23953	Carboxylesterase 1C OS=Mus musculus (Mouse) OX=10090 GN=Ces1c PE=1 SV=4	61	5	2		3	4	2		3	5	-6.64	-0.48	4		3	2
High	Q8VDM6	Heterogeneous nuclear ribonucleoprotein U-like protein 1 OS=Mus musculus (Mouse) OX=10090 GN=Hnrnpul1 PE=1 SV=1	95.9	9		7	2	1		7	2	1	6.64	-4.02	1	4	2	1
High	P15209	BDNF/NT-3 growth factors receptor OS=Mus musculus (Mouse) OX=10090 GN=Ntrk2 PE=1 SV=1	92.1	6			4	5			5	5	-6.64	-0.12	1		4	3
High	Q91W50	Cold shock domain-containing protein E1 OS=Mus musculus (Mouse) OX=10090 GN=Csde1 PE=1 SV=1	88.7	7	1		4	4	1		5	4	-6.64	-6.64	2		1
High	O35381	Acidic leucine-rich nuclear phosphoprotein 32 family member A OS=Mus musculus (Mouse) OX=10090 GN=Anp32a PE=1 SV=1	28.5	3	3		2	4	3		3	4	-6.64	0.31	3		2	3
High	Q91XF0	Pyridoxine-5'-phosphate oxidase OS=Mus musculus (Mouse) OX=10090 GN=Pnpo PE=1 SV=1	30.1	5	2		3	4	2		3	5	-6.64	-6.64	2		2
High	Q8BIG7	Catechol O-methyltransferase domain-containing protein 1 OS=Mus musculus (Mouse) OX=10090 GN=Comtd1 PE=1 SV=1	28.9	4	2		4	3	2		5	3	-6.64	1.09	1		3	4
High	Q9JHU9	Inositol-3-phosphate synthase 1 OS=Mus musculus (Mouse) OX=10090 GN=Isyna1 PE=1 SV=1	60.9	6	2		4	4	2		4	4	0.25	-0.36	3	1	5	4
High	Q9D7B6	Isobutyryl-CoA dehydrogenase, mitochondrial OS=Mus musculus (Mouse) OX=10090 GN=Acad8 PE=1 SV=2	45	6	1		5	4	1		5	4	-6.64	-6.64	2		1
High	P60824	Cold-inducible RNA-binding protein OS=Mus musculus (Mouse) OX=10090 GN=Cirbp PE=1 SV=1	18.6	7		7	1			9	1		6.64			3
High	P70195	Proteasome subunit beta type-7 OS=Mus musculus (Mouse) OX=10090 GN=Psmb7 PE=1 SV=1	29.9	6	2		5	2	2		6	2	-6.64	6.64	2			1
High	Q5M8N4	Epimerase family protein SDR39U1 OS=Mus musculus (Mouse) OX=10090 GN=Sdr39u1 PE=1 SV=2	31.4	6	2		4	4	2		4	4	-6.64	0.03	2		1	1
High	Q9DCC4	Pyrroline-5-carboxylate reductase 3 OS=Mus musculus (Mouse) OX=10090 GN=Pycr3 PE=1 SV=2	28.7	4	3		3	4	3		3	4	-6.64	0.16	2		2	2
High	Q9JM76	Actin-related protein 2/3 complex subunit 3 OS=Mus musculus (Mouse) OX=10090 GN=Arpc3 PE=1 SV=3	20.5	4	2		2	4	2		3	5	-6.64	-0.19	1		2	2
High	Q8R146	Acylamino-acid-releasing enzyme OS=Mus musculus (Mouse) OX=10090 GN=Apeh PE=1 SV=3	81.5	5			4	4			4	6		-0.25			2	2
High	Q9DCT8	Cysteine-rich protein 2 OS=Mus musculus (Mouse) OX=10090 GN=Crip2 PE=1 SV=1	22.7	5	3		3	4	3		3	4	-6.64	-0.54	2		2	2
High	O70251	Elongation factor 1-beta OS=Mus musculus (Mouse) OX=10090 GN=Eef1b PE=1 SV=5	24.7	4	4		3	3	4		3	3	-2.06	1.56	3	1	2	4
High	Q9JKC8	AP-3 complex subunit mu-1 OS=Mus musculus (Mouse) OX=10090 GN=Ap3m1 PE=1 SV=1	46.9	6	1	8			1	9			4.04	2.06	1	4	1	2
High	Q9DAR7	m7GpppX diphosphatase OS=Mus musculus (Mouse) OX=10090 GN=Dcps PE=1 SV=1	39	6	2		4	4	2		4	4	-6.64	0.05	3		2	3
High	Q99LI8	Hepatocyte growth factor-regulated tyrosine kinase substrate OS=Mus musculus (Mouse) OX=10090 GN=Hgs PE=1 SV=2	86	6			5	5			5	5	-6.64	-1.52	1		4	2
High	Q9CR62	Mitochondrial 2-oxoglutarate/malate carrier protein OS=Mus musculus (Mouse) OX=10090 GN=Slc25a11 PE=1 SV=3	34.1	7	3		3	4	3		3	4	-6.64	0.7	2		2	4
High	Q9CRY7	Lysophospholipase D GDPD1 OS=Mus musculus (Mouse) OX=10090 GN=Gdpd1 PE=1 SV=1	35.8	6	2		3	5	2		3	5	-2.04	-0.66	3	1	2	1
High	Q99M71	Mammalian ependymin-related protein 1 OS=Mus musculus (Mouse) OX=10090 GN=Epdr1 PE=1 SV=1	25.5	4	1		4	4	1		4	5	-6.64	0.07	1		2	3
High	P23819	Glutamate receptor 2 OS=Mus musculus (Mouse) OX=10090 GN=Gria2 PE=1 SV=3	98.6	4	1		2	2	1		4	5	-3.17	-0.96	1	1	3	2
High	Q9CX34	Protein SGT1 homolog OS=Mus musculus (Mouse) OX=10090 GN=Sugt1 PE=1 SV=3	38.1	5			4	4			5	5	-6.64	-1.38	2		3	1
High	P47941	Crk-like protein OS=Mus musculus (Mouse) OX=10090 GN=Crkl PE=1 SV=2	33.8	7			7	3			7	3	-6.64	-0.77	1		4	3
High	Q9DCZ1	GMP reductase 1 OS=Mus musculus (Mouse) OX=10090 GN=Gmpr PE=1 SV=1	37.5	6	1		4	4	1		4	5	-6.64	-0.45	4		4	2
High	Q8BFZ9	Erlin-2 OS=Mus musculus (Mouse) OX=10090 GN=Erlin2 PE=1 SV=1	37.8	5	1		5	4	1		5	4	1.58	-2.25	1	1	3	1
High	Q8BLJ3	PI-PLC X domain-containing protein 3 OS=Mus musculus (Mouse) OX=10090 GN=Plcxd3 PE=1 SV=1	36.3	4	3		4	3	3		4	3	-6.64	0.27	2		1	1
High	Q9D892	Inosine triphosphate pyrophosphatase OS=Mus musculus (Mouse) OX=10090 GN=Itpa PE=1 SV=2	21.9	6	2		2	6	2		2	6	-6.64	0.84	3		1	2
High	P08551	Neurofilament light polypeptide OS=Mus musculus (Mouse) OX=10090 GN=Nefl PE=1 SV=5	61.5	6	7	2		1	7	2		1	-1.26	-0.15	6	2	1	1
High	Q8C419	Probable G-protein coupled receptor 158 OS=Mus musculus (Mouse) OX=10090 GN=Gpr158 PE=1 SV=2	134.3	6			5	4			5	5		0.96			2	4
High	Q00PI9	Heterogeneous nuclear ribonucleoprotein U-like protein 2 OS=Mus musculus (Mouse) OX=10090 GN=Hnrnpul2 PE=1 SV=2	84.9	9		9		1		9		1	1.67	0.1	3	5	1	2
High	P43136	Nuclear receptor subfamily 2 group F member 6 OS=Mus musculus (Mouse) OX=10090 GN=Nr2f6 PE=1 SV=2	41.9	7		7				10			6.64		2	5
High	Q02357	Ankyrin-1 OS=Mus musculus (Mouse) OX=10090 GN=Ank1 PE=1 SV=2	204.1	3	1	1	3	4	1	1	3	5	-0.07	-0.19	2	1	2	2
High	Q9QYB5	Gamma-adducin OS=Mus musculus (Mouse) OX=10090 GN=Add3 PE=1 SV=2	78.7	4	1	2	3	4	1	2	3	4	-2.62	-0.1	3	2	2	2
High	Q9DBR1	5'-3' exoribonuclease 2 OS=Mus musculus (Mouse) OX=10090 GN=Xrn2 PE=1 SV=1	108.6	9		9				10			6.64			3
High	Q80VP1	Epsin-1 OS=Mus musculus (Mouse) OX=10090 GN=Epn1 PE=1 SV=3	60.2	6			5	4			5	5	6.64	-0.28		1	3	3
High	Q9WUR2	Enoyl-CoA delta isomerase 2, mitochondrial OS=Mus musculus (Mouse) OX=10090 GN=Eci2 PE=1 SV=2	43.2	4	2		3	3	2		4	4	-6.64	1.31	2		1	2
High	Q8R0S4	Voltage-dependent L-type calcium channel subunit beta-4 OS=Mus musculus (Mouse) OX=10090 GN=Cacnb4 PE=1 SV=2	57.9	4		7	1	2		7	1	2	6.64	-4.09		3	1	1
High	O09114	Prostaglandin-H2 D-isomerase OS=Mus musculus (Mouse) OX=10090 GN=Ptgds PE=1 SV=1	21.1	3	1		3	2	1		4	4	-6.64	-0.01	1		2	2
High	O54829	Regulator of G-protein signaling 7 OS=Mus musculus (Mouse) OX=10090 GN=Rgs7 PE=1 SV=2	54.8	2	3		3	3	3		3	3	-6.64	-0.58	2		2	2
High	O08583	THO complex subunit 4 OS=Mus musculus (Mouse) OX=10090 GN=Alyref PE=1 SV=3	26.9	6		6				9			6.64	-6.64	1	5	1
High	Q91YS8	Calcium/calmodulin-dependent protein kinase type 1 OS=Mus musculus (Mouse) OX=10090 GN=Camk1 PE=1 SV=1	41.6	3	1		5	3	1		5	3	-6.64	-0.28	1		2	1
High	Q8BFQ4	WD repeat-containing protein 82 OS=Mus musculus (Mouse) OX=10090 GN=Wdr82 PE=1 SV=1	35.1	7		7				9			6.17		1	2
High	P97390	Vacuolar protein sorting-associated protein 45 OS=Mus musculus (Mouse) OX=10090 GN=Vps45 PE=1 SV=1	65	7	1		4	4	1		4	4	-6.64	-0.35	2		1	3
High	Q6NZJ6	Eukaryotic translation initiation factor 4 gamma 1 OS=Mus musculus (Mouse) OX=10090 GN=Eif4g1 PE=1 SV=1	176	6	1		2	6	1		2	6	0.89	1.99	1	1	1	2
High	E9Q0F0	IF rod domain-containing protein OS=Mus musculus (Mouse) OX=10090 GN=Krt78 PE=1 SV=1	112.2	2	3	3	1		4	4	1		-0.24		2	2
High	Q8BJI1	Sodium-dependent neutral amino acid transporter SLC6A17 OS=Mus musculus (Mouse) OX=10090 GN=Slc6a17 PE=1 SV=1	81	3	3		3	2	3		4	2	-6.64	-1	2		3	3
High	P63137	Gamma-aminobutyric acid receptor subunit beta-2 OS=Mus musculus (Mouse) OX=10090 GN=Gabrb2 PE=1 SV=2	59.2	1	2	3	1	2	2	4	1	2	4.77		1	4
High	O35945	Aldehyde dehydrogenase, cytosolic 1 OS=Mus musculus (Mouse) OX=10090 GN=Aldh1a7 PE=1 SV=1	54.6	3	1		4	4	1		4	4	-6.64	-0.58	1		2	2
High	B2RY56	RNA-binding protein 25 OS=Mus musculus (Mouse) OX=10090 GN=Rbm25 PE=1 SV=2	99.5	9		9				9			3.48		1	4
High	Q8BLF1	Neutral cholesterol ester hydrolase 1 OS=Mus musculus (Mouse) OX=10090 GN=Nceh1 PE=1 SV=1	45.7	4			4	2			5	4	-6.64	-0.62	2		2	1
High	Q9D0L8	mRNA cap guanine-N7 methyltransferase OS=Mus musculus (Mouse) OX=10090 GN=Rnmt PE=1 SV=1	53.3	5	1		2	5	1		2	6	-3.44	4.63	1	1	1	2
High	O70161	Phosphatidylinositol 4-phosphate 5-kinase type-1 gamma OS=Mus musculus (Mouse) OX=10090 GN=Pip5k1c PE=1 SV=2	72.4	8			6	3			6	3		6.64				2
High	Q9QXB9	Developmentally-regulated GTP-binding protein 2 OS=Mus musculus (Mouse) OX=10090 GN=Drg2 PE=1 SV=1	40.7	6			5	4			5	4		1.16			1	2
High	Q8K4R4	Cytoplasmic phosphatidylinositol transfer protein 1 OS=Mus musculus (Mouse) OX=10090 GN=Pitpnc1 PE=1 SV=1	38.4	5	1		4	3	1		5	3	-6.64	-4.39	1		3	1
High	Q8VEK0	Cell cycle control protein 50A OS=Mus musculus (Mouse) OX=10090 GN=Tmem30a PE=1 SV=1	41	5			5	2			7	2	1.54	0.42	2	2	4	3
High	Q8R5J9	PRA1 family protein 3 OS=Mus musculus (Mouse) OX=10090 GN=Arl6ip5 PE=1 SV=2	21.5	4	2	1	3	3	2	1	3	3	-6.64	-0.7	2		3	2
High	Q8VHR5	Transcriptional repressor p66-beta OS=Mus musculus (Mouse) OX=10090 GN=Gatad2b PE=1 SV=1	65.4	7		7				9			6.64			5
High	Q9JKN6	RNA-binding protein Nova-1 OS=Mus musculus (Mouse) OX=10090 GN=Nova1 PE=1 SV=2	51.7	3	1		4	4	1		4	4	-6.64	0.67	1		1	2
High	P70392	Ras-specific guanine nucleotide-releasing factor 2 OS=Mus musculus (Mouse) OX=10090 GN=Rasgrf2 PE=1 SV=2	135.6	5	1		4	4	1		4	4	-6.64	0.08	3		2	2
High	Q8R1G2	Carboxymethylenebutenolidase homolog OS=Mus musculus (Mouse) OX=10090 GN=Cmbl PE=1 SV=1	27.9	6			2	6			2	7	-6.64	0.49	2		2	3
High	Q9JI90	E3 ubiquitin-protein ligase RNF14 OS=Mus musculus (Mouse) OX=10090 GN=Rnf14 PE=1 SV=2	54.9	4			3	4			5	4	6.64	-1.42		1	2	1
High	Q9D164	FXYD domain-containing ion transport regulator 6 OS=Mus musculus (Mouse) OX=10090 GN=Fxyd6 PE=1 SV=2	10.4	2	1		2	2	2		4	3	-6.64	-0.45	2		2	1
High	Q8K4B0	Metastasis-associated protein MTA1 OS=Mus musculus (Mouse) OX=10090 GN=Mta1 PE=1 SV=1	80.7	6		8				9			6.64			5
High	P70663	SPARC-like protein 1 OS=Mus musculus (Mouse) OX=10090 GN=Sparcl1 PE=1 SV=3	72.2	5			4	3			5	4	-6.64	-0.3	1		2	2
High	P54728	UV excision repair protein RAD23 homolog B OS=Mus musculus (Mouse) OX=10090 GN=Rad23b PE=1 SV=2	43.5	4	1		4	3	1		5	3	-6.64	-6.64	2		2
High	Q9D2N4	Dystrobrevin alpha OS=Mus musculus (Mouse) OX=10090 GN=Dtna PE=1 SV=2	84	3	1		4	3	1		5	3	2.97	0.04	1	2	3	4
High	P00405	Cytochrome c oxidase subunit 2 OS=Mus musculus (Mouse) OX=10090 GN=Mtco2 PE=1 SV=1	26	4	3		3	2	4		3	2	-0.63	-1.07	4	1	3	2
High	Q8R3Z5	Voltage-dependent L-type calcium channel subunit beta-1 OS=Mus musculus (Mouse) OX=10090 GN=Cacnb1 PE=1 SV=1	65.4	5		7	1	1		7	1	1	6.64	-6.64		2	1
High	P53395	Lipoamide acyltransferase component of branched-chain alpha-keto acid dehydrogenase complex, mitochondrial OS=Mus musculus (Mouse) OX=10090 GN=Dbt PE=1 SV=2	53.2	6	1		4	4	1		4	4	-0.29	-6.64	1	1	2
High	P47791	Glutathione reductase, mitochondrial OS=Mus musculus (Mouse) OX=10090 GN=Gsr PE=1 SV=3	53.6	7			5	4			5	4	-6.64	-0.31	2		5	4
High	Q63912	Oligodendrocyte-myelin glycoprotein OS=Mus musculus (Mouse) OX=10090 GN=Omg PE=1 SV=1	49.3	4			4	4			4	5	-6.64	-0.45	2		3	3
High	P23116	Eukaryotic translation initiation factor 3 subunit A OS=Mus musculus (Mouse) OX=10090 GN=Eif3a PE=1 SV=5	161.8	9			4	5			4	5	-0.28	-0.68	2	1	4	4
High	E9PY16	ArfGAP with dual PH domains 1 OS=Mus musculus (Mouse) OX=10090 GN=Adap1 PE=1 SV=1	43.3	5			4	5			4	5	-6.64	0.02	2		3	3
High	Q91W18	Tudor domain-containing protein 3 OS=Mus musculus (Mouse) OX=10090 GN=Tdrd3 PE=1 SV=4	82.2	9		9				9			6.64			7
High	Q64475	Histone H2B type 1-B OS=Mus musculus (Mouse) OX=10090 GN=Hist1h2bb PE=1 SV=3	13.9	3	3	3	2		4	3	2		2.98	0.64	4	3	3	2
High	Q9D4H8	Cullin-2 OS=Mus musculus (Mouse) OX=10090 GN=Cul2 PE=1 SV=2	86.8	5			3	4			3	6	6.64	0.44		1	2	3
High	Q91UZ1	1-phosphatidylinositol 4,5-bisphosphate phosphodiesterase OS=Mus musculus (Mouse) OX=10090 GN=Plcb4 PE=1 SV=1	134.4	6	2		2	4	2		3	4	-6.64	-0.16	1		1	2
High	O08677	Kininogen-1 OS=Mus musculus (Mouse) OX=10090 GN=Kng1 PE=1 SV=1	73.1	7		7	1	1		7	1	1	4.56	-6.64	3	5	1
High	E9PX68	FHA domain-containing protein OS=Mus musculus (Mouse) OX=10090 GN=Slc4a1ap PE=1 SV=1	82.8	8		8				9			6.64			3
High	P62320	Small nuclear ribonucleoprotein Sm D3 OS=Mus musculus (Mouse) OX=10090 GN=Snrpd3 PE=1 SV=1	13.9	4	2	4	1		2	6	1		6.64	6.64	1	4		1
High	Q91V64	Isochorismatase domain-containing protein 1 OS=Mus musculus (Mouse) OX=10090 GN=Isoc1 PE=1 SV=1	32	4	2		3	3	2		3	3	-6.64	-0.62	2		4	3
High	Q9WTR5	Cadherin-13 OS=Mus musculus (Mouse) OX=10090 GN=Cdh13 PE=1 SV=2	78.1	4	1		4	3	1		4	3	-6.64	0.59	2		1	2
High	P84096	Rho-related GTP-binding protein RhoG OS=Mus musculus (Mouse) OX=10090 GN=Rhog PE=1 SV=1	21.3	4	1		2	5	1		2	5	-6.64	1.03	1		1	2
High	Q923D5	WW domain-binding protein 11 OS=Mus musculus (Mouse) OX=10090 GN=Wbp11 PE=1 SV=2	69.8	8		8				8			6.64	0.34		7	1	1
High	Q8BNW9	Kelch repeat and BTB domain-containing protein 11 OS=Mus musculus (Mouse) OX=10090 GN=Kbtbd11 PE=1 SV=3	67.9	7			3	5			3	5	-6.64	0.86	1		1	2
High	Q9CX56	26S proteasome non-ATPase regulatory subunit 8 OS=Mus musculus (Mouse) OX=10090 GN=Psmd8 PE=1 SV=2	39.9	4	1		3	4	1		3	4		6.64				2
High	Q8VEJ9	Vacuolar protein sorting-associated protein 4A OS=Mus musculus (Mouse) OX=10090 GN=Vps4a PE=1 SV=1	48.9	2	1		4	3	1		4	3	-6.64	-0.31	2		3	1
High	Q9Z1E4	Glycogen [starch] synthase, muscle OS=Mus musculus (Mouse) OX=10090 GN=Gys1 PE=1 SV=2	83.9	3			3	3			4	4		-0.48			3	2
High	Q9CPQ8	ATP synthase subunit g, mitochondrial OS=Mus musculus (Mouse) OX=10090 GN=Atp5mg PE=1 SV=1	11.4	2	1	1	2	2	1	1	3	3	-6.64	-0.04	2		2	2
High	Q60972	Histone-binding protein RBBP4 OS=Mus musculus (Mouse) OX=10090 GN=Rbbp4 PE=1 SV=5	47.6	3	1	6		1	1	6		1	5.88		2	5
High	O70252	Heme oxygenase 2 OS=Mus musculus (Mouse) OX=10090 GN=Hmox2 PE=1 SV=1	35.7	5	2		2	4	2		2	4	-6.64		2
High	Q60960	Importin subunit alpha-5 OS=Mus musculus (Mouse) OX=10090 GN=Kpna1 PE=1 SV=2	60.1	4	1	4	2	1	1	4	2	1	6.64	-6.64		2	2
High	Q925I1	ATPase family AAA domain-containing protein 3 OS=Mus musculus (Mouse) OX=10090 GN=Atad3 PE=1 SV=1	66.7	5	5	2	1		5	2	1		2.11	0.15	3	4	1	1
High	Q9WUK2	Eukaryotic translation initiation factor 4H OS=Mus musculus (Mouse) OX=10090 GN=Eif4h PE=1 SV=3	27.3	3	3		2	2	3		3	2	-6.64	-0.39	3		1	1
High	Q9JKK7	Tropomodulin-2 OS=Mus musculus (Mouse) OX=10090 GN=Tmod2 PE=1 SV=2	39.5	4			3	4			4	4		-0.41			2	2
High	Q6X893	Choline transporter-like protein 1 OS=Mus musculus (Mouse) OX=10090 GN=Slc44a1 PE=1 SV=3	73	5			2	5			3	5	-6.64	-0.04	1		2	3
High	Q6PEE2	CBP80/20-dependent translation initiation factor OS=Mus musculus (Mouse) OX=10090 GN=Ctif PE=1 SV=2	67.8	7		7				8			6.64			3
High	Q7TT37	Elongator complex protein 1 OS=Mus musculus (Mouse) OX=10090 GN=Elp1 PE=1 SV=2	149.5	6		5	1	2		5	1	2	6.64			3
High	Q9CPW0	Contactin-associated protein-like 2 OS=Mus musculus (Mouse) OX=10090 GN=Cntnap2 PE=1 SV=2	148.1	6	1		4	3	1		4	3	-6.64	-3.09	1		2	1
High	Q9CZX0	Elongator complex protein 3 OS=Mus musculus (Mouse) OX=10090 GN=Elp3 PE=1 SV=1	62.3	5		4	1	3		4	1	3	4.19	0.24	2	3	1	1
High	Q6DID3	SR-related and CTD-associated factor 8 OS=Mus musculus (Mouse) OX=10090 GN=Scaf8 PE=1 SV=1	139.5	8		8				8			6.64			3
High	Q6PA06	Atlastin-2 OS=Mus musculus (Mouse) OX=10090 GN=Atl2 PE=1 SV=1	66.2	3	2		3	3	2		3	3		-0.46			2	2
High	O35405	5'-3' exonuclease PLD3 OS=Mus musculus (Mouse) OX=10090 GN=Pld3 PE=1 SV=1	54.4	5	1		4	3	1		4	3	-6.64	-6.64	1		2
High	O88851	Putative hydrolase RBBP9 OS=Mus musculus (Mouse) OX=10090 GN=Rbbp9 PE=1 SV=2	20.9	4			3	4			4	4	-6.64	-0.15	1		3	2
High	Q69ZU6	Thrombospondin type-1 domain-containing protein 7A OS=Mus musculus (Mouse) OX=10090 GN=Thsd7a PE=1 SV=2	183.4	8		8				8			4.18		1	2
High	Q8CCJ4	APC membrane recruitment protein 2 OS=Mus musculus (Mouse) OX=10090 GN=Amer2 PE=1 SV=2	69.9	2	1	1	2	2	1	1	2	4	-6.64	-3.25	1		2	1
High	Q62048	Astrocytic phosphoprotein PEA-15 OS=Mus musculus (Mouse) OX=10090 GN=Pea15 PE=1 SV=1	15	3	2		2	1	2		4	2		-0.67			2	1
High	P63213	Guanine nucleotide-binding protein G(I)/G(S)/G(O) subunit gamma-2 OS=Mus musculus (Mouse) OX=10090 GN=Gng2 PE=1 SV=2	7.8	3	2		3	2	2		4	2	-6.64	2.53	1		1	2
High	P70441	Na(+)/H(+) exchange regulatory cofactor NHE-RF1 OS=Mus musculus (Mouse) OX=10090 GN=Slc9a3r1 PE=1 SV=3	38.6	5	2		4	2	2		4	2	-6.64	0.63	4		3	3
High	Q9D0R2	Threonine--tRNA ligase 1, cytoplasmic OS=Mus musculus (Mouse) OX=10090 GN=Tars1 PE=1 SV=2	83.3	5			4	4			4	4	-6.64	-6.64	1		2
High	Q9CZ04	COP9 signalosome complex subunit 7a OS=Mus musculus (Mouse) OX=10090 GN=Cops7a PE=1 SV=2	30.2	4	2		2	4	2		2	4	-6.64	-0.03	2		2	2
High	Q9DCZ4	MICOS complex subunit Mic26 OS=Mus musculus (Mouse) OX=10090 GN=Apoo PE=1 SV=2	22.6	4	2		3	3	2		3	3	-6.64	0.02	2		2	3
High	Q9Z0N1	Eukaryotic translation initiation factor 2 subunit 3, X-linked OS=Mus musculus (Mouse) OX=10090 GN=Eif2s3x PE=1 SV=2	51	4	2	2	2	2	2	2	2	2	3.9	-1.01	1	2	2	1
High	Q3TDK6	Protein rogdi homolog OS=Mus musculus (Mouse) OX=10090 GN=Rogdi PE=1 SV=2	32.1	4	2		3	2	2		3	3	-0.03	-6.64	2	1	1
High	P62774	Myotrophin OS=Mus musculus (Mouse) OX=10090 GN=Mtpn PE=1 SV=2	12.9	2	1		2	2	1		4	3	-6.64	-0.81	1		2	2
High	Q64213	Splicing factor 1 OS=Mus musculus (Mouse) OX=10090 GN=Sf1 PE=1 SV=6	70.4	6		5	2	1		5	2	1	6.64			3
High	P97823	Acyl-protein thioesterase 1 OS=Mus musculus (Mouse) OX=10090 GN=Lypla1 PE=1 SV=1	24.7	4	1		3	3	1		4	3	-6.64	-0.76	1		3	2
High	Q99LB2	Dehydrogenase/reductase SDR family member 4 OS=Mus musculus (Mouse) OX=10090 GN=Dhrs4 PE=1 SV=3	29.9	6	2		4	1	2		4	2	-0.64	-0.52	2	1	3	2
High	Q924K8	Metastasis-associated protein MTA3 OS=Mus musculus (Mouse) OX=10090 GN=Mta3 PE=1 SV=1	67	5		7				8			6.64			2
High	Q9R226	KH domain-containing, RNA-binding, signal transduction-associated protein 3 OS=Mus musculus (Mouse) OX=10090 GN=Khdrbs3 PE=1 SV=1	38.8	5		7				8			4.37	-0.28	2	6	2	1
High	Q9R190	Metastasis-associated protein MTA2 OS=Mus musculus (Mouse) OX=10090 GN=Mta2 PE=1 SV=1	75	5		6				8			6.64			4
High	P09602	Non-histone chromosomal protein HMG-17 OS=Mus musculus (Mouse) OX=10090 GN=Hmgn2 PE=1 SV=2	9.4	2		1	2	2		1	4	3	5.38	-1.07	1	1	2	1
High	P62869	Elongin-B OS=Mus musculus (Mouse) OX=10090 GN=Elob PE=1 SV=1	13.2	4			4	3			4	4	-6.64	0.04	2		2	2
High	Q8VCC9	Spondin-1 OS=Mus musculus (Mouse) OX=10090 GN=Spon1 PE=1 SV=1	90.8	8		8				8			6.64			5
High	Q99LD8	N(G),N(G)-dimethylarginine dimethylaminohydrolase 2 OS=Mus musculus (Mouse) OX=10090 GN=Ddah2 PE=1 SV=1	29.6	3	2		3	3	2		3	3	-6.64	0.54	2		1	1
High	O35593	26S proteasome non-ATPase regulatory subunit 14 OS=Mus musculus (Mouse) OX=10090 GN=Psmd14 PE=1 SV=2	34.6	6	3		3	2	3		3	2	-6.64	-6.64	3		2	1
High	O70493	Sorting nexin-12 OS=Mus musculus (Mouse) OX=10090 GN=Snx12 PE=1 SV=1	19.1	4	1		3	3	1		3	4	-6.64	0.11	2		4	3
High	Q9R1C6	Diacylglycerol kinase epsilon OS=Mus musculus (Mouse) OX=10090 GN=Dgke PE=1 SV=1	63.6	5	1		4	3	1		4	3	-6.64	-0.53	1		1	2
High	Q80UJ7	Rab3 GTPase-activating protein catalytic subunit OS=Mus musculus (Mouse) OX=10090 GN=Rab3gap1 PE=1 SV=4	110.1	7			5	3			5	3	-6.64	-2.82	1		3	1
High	O35083	1-acyl-sn-glycerol-3-phosphate acyltransferase alpha OS=Mus musculus (Mouse) OX=10090 GN=Agpat1 PE=1 SV=1	31.7	3	2		2	3	2		3	3	-6.64	1.84	1		1	2
High	Q6P8X1	Sorting nexin-6 OS=Mus musculus (Mouse) OX=10090 GN=Snx6 PE=1 SV=2	46.6	5	2		3	3	2		3	3	-6.64	1.62	1		1	2
High	Q8BL86	Metallo-beta-lactamase domain-containing protein 2 OS=Mus musculus (Mouse) OX=10090 GN=Mblac2 PE=1 SV=2	31.2	4	2		2	4	2		2	4	-6.64	-1.09	2		2	1
High	Q80UU9	Membrane-associated progesterone receptor component 2 OS=Mus musculus (Mouse) OX=10090 GN=Pgrmc2 PE=1 SV=2	23.3	4	3		2	3	3		2	3	-6.64	-0.9	1		2	1
High	P57784	U2 small nuclear ribonucleoprotein A' OS=Mus musculus (Mouse) OX=10090 GN=Snrpa1 PE=1 SV=2	28.3	8		8				8			6.13		2	7
High	P11352	Glutathione peroxidase 1 OS=Mus musculus (Mouse) OX=10090 GN=Gpx1 PE=1 SV=2	22.3	6		1	4	3		1	4	3	2.74	-0.08	2	2	2	2
High	P23492	Purine nucleoside phosphorylase OS=Mus musculus (Mouse) OX=10090 GN=Pnp PE=1 SV=2	32.3	6	2		2	4	2		2	4	-6.64	0.11	1		2	2
High	Q3UUG6	TBC1 domain family member 24 OS=Mus musculus (Mouse) OX=10090 GN=Tbc1d24 PE=1 SV=2	63.2	4	1		4	3	1		4	3	-6.64	-1.68	1		2	1
High	Q62348	Translin OS=Mus musculus (Mouse) OX=10090 GN=Tsn PE=1 SV=1	26.2	4			3	3			4	4	-6.64	0.28	1		1	2
High	Q8BI72	CDKN2A-interacting protein OS=Mus musculus (Mouse) OX=10090 GN=Cdkn2aip PE=1 SV=1	59.7	8		8				8			6.64			2
High	Q8CCF0	U4/U6 small nuclear ribonucleoprotein Prp31 OS=Mus musculus (Mouse) OX=10090 GN=Prpf31 PE=1 SV=3	55.4	6		6	1	1		6	1	1	6.04	-0.52	1	2	1	1
High	B2RRE7	OTU domain-containing protein 4 OS=Mus musculus (Mouse) OX=10090 GN=Otud4 PE=1 SV=1	123	6		6				8			4.58		1	5
High	Q8C166	Copine-1 OS=Mus musculus (Mouse) OX=10090 GN=Cpne1 PE=1 SV=1	58.8	3	1	2	3	2	1	2	3	2	3.19	6.64	2	1		2
High	Q8CHK3	Lysophospholipid acyltransferase 7 OS=Mus musculus (Mouse) OX=10090 GN=Mboat7 PE=1 SV=1	53.4	4	2		2	4	2		2	4	-6.64	0.17	2		2	3
High	Q61831	Mitogen-activated protein kinase 10 OS=Mus musculus (Mouse) OX=10090 GN=Mapk10 PE=1 SV=2	52.5	6	1		2	5	1		2	5	0.8	0.15	2	1	2	3
High	Q71M36	Chondroitin sulfate proteoglycan 5 OS=Mus musculus (Mouse) OX=10090 GN=Cspg5 PE=1 SV=2	60.4	4	2		2	4	2		2	4	-6.64	-0.37	2		1	1
High	Q80VP0	Tectonin beta-propeller repeat-containing protein 1 OS=Mus musculus (Mouse) OX=10090 GN=Tecpr1 PE=1 SV=1	130.2	5			3	4			4	4	-6.64	0.2	1		2	2
High	Q8R0F8	Acylpyruvase FAHD1, mitochondrial OS=Mus musculus (Mouse) OX=10090 GN=Fahd1 PE=1 SV=2	25.2	4	1		3	3	1		3	3	-6.64	1.9	1		1	2
High	Q5XJY5	Coatomer subunit delta OS=Mus musculus (Mouse) OX=10090 GN=Arcn1 PE=1 SV=2	57.2	5			5	2			5	2	-6.64	-0.78	1		2	2
High	Q8R1F5	Putative hydroxypyruvate isomerase OS=Mus musculus (Mouse) OX=10090 GN=Hyi PE=1 SV=2	30.4	5	1		1	5	1		1	5	-6.64	0.03	1		2	2
High	P62315	Small nuclear ribonucleoprotein Sm D1 OS=Mus musculus (Mouse) OX=10090 GN=Snrpd1 PE=1 SV=1	13.3	4		4				7			6.64			2
High	Q9WUT3	Ribosomal protein S6 kinase alpha-2 OS=Mus musculus (Mouse) OX=10090 GN=Rps6ka2 PE=1 SV=1	83.1	7			4	3			4	3		-1.22			3	2
High	O55100	Synaptogyrin-1 OS=Mus musculus (Mouse) OX=10090 GN=Syngr1 PE=1 SV=2	25.6	2	2	1	2	2	2	1	2	2	-2.53	0.22	2	1	2	2
High	Q3UUI3	Acyl-coenzyme A thioesterase THEM4 OS=Mus musculus (Mouse) OX=10090 GN=Them4 PE=1 SV=1	26	3	1		1	3	1		2	4		1.35			1	2
High	Q61033	Lamina-associated polypeptide 2, isoforms alpha/zeta OS=Mus musculus (Mouse) OX=10090 GN=Tmpo PE=1 SV=4	75.1	4	1		3	3	1		3	3	-6.64	-0.54	1		2	1
High	Q8C0L0	Thioredoxin-related transmembrane protein 4 OS=Mus musculus (Mouse) OX=10090 GN=Tmx4 PE=1 SV=2	37.1	3	2		2	3	2		2	3	-6.64	-0.04	2		2	2
High	Q91W90	Thioredoxin domain-containing protein 5 OS=Mus musculus (Mouse) OX=10090 GN=Txndc5 PE=1 SV=2	46.4	5		2	2	3		2	2	3	5.82	-0.88	1	2	4	3
High	Q3UYC0	Protein phosphatase 1H OS=Mus musculus (Mouse) OX=10090 GN=Ppm1h PE=1 SV=1	56.3	5	1		3	3	1		3	3	-6.64	-1.39	1		2	1
High	Q9QYX7	Protein piccolo OS=Mus musculus (Mouse) OX=10090 GN=Pclo PE=1 SV=4	550.5	6			3	4			3	4	-6.64	-0.3	2		3	3
High	Q9D6Z1	Nucleolar protein 56 OS=Mus musculus (Mouse) OX=10090 GN=Nop56 PE=1 SV=2	64.4	7		7				7			6.64			3
High	Q9WV18	Gamma-aminobutyric acid type B receptor subunit 1 OS=Mus musculus (Mouse) OX=10090 GN=Gabbr1 PE=1 SV=1	108.1	4			3	3			3	4	3.1	0.67	2	1	2	2
High	Q6PE01	U5 small nuclear ribonucleoprotein 40 kDa protein OS=Mus musculus (Mouse) OX=10090 GN=Snrnp40 PE=1 SV=1	39.3	6		6				7			6.64		1	5
High	Q922J6	Tetraspanin-2 OS=Mus musculus (Mouse) OX=10090 GN=Tspan2 PE=1 SV=1	24.2	2	2		2	2	2		2	3	-6.64	0.68	1		1	2
High	Q9R0X4	Acyl-coenzyme A thioesterase 9, mitochondrial OS=Mus musculus (Mouse) OX=10090 GN=Acot9 PE=1 SV=1	50.5	4	1		3	2	1		4	2	-6.64	-6.64	2		2
High	Q3TMH2	Secernin-3 OS=Mus musculus (Mouse) OX=10090 GN=Scrn3 PE=1 SV=1	47.6	2	1		3	2	1		4	2		-6.64			2
High	Q8VDP6	CDP-diacylglycerol--inositol 3-phosphatidyltransferase OS=Mus musculus (Mouse) OX=10090 GN=Cdipt PE=1 SV=1	23.6	3	2		2	3	2		2	3	-6.64	0.91	1		2	3
High	Q8VHH5	Arf-GAP with GTPase, ANK repeat and PH domain-containing protein 3 OS=Mus musculus (Mouse) OX=10090 GN=Agap3 PE=1 SV=1	97.9	3	2	3	2		2	3	2		4.37	6.64	2	2		1
High	Q6A065	Centrosomal protein of 170 kDa OS=Mus musculus (Mouse) OX=10090 GN=Cep170 PE=1 SV=2	174.9	5		2	4	1		2	4	1	-2.45	-0.25	1	1	2	2
High	Q91WE4	UPF0729 protein C18orf32 homolog OS=Mus musculus (Mouse) OX=10090 GN=MGI:3039614 PE=3 SV=1	8	2			2	2			2	5		3.24			2	3
High	Q62178	Semaphorin-4A OS=Mus musculus (Mouse) OX=10090 GN=Sema4a PE=1 SV=2	83.4	5			3	4			3	4	-6.64	-0.04	1		2	2
High	Q6Y685	Transforming acidic coiled-coil-containing protein 1 OS=Mus musculus (Mouse) OX=10090 GN=Tacc1 PE=1 SV=1	83.9	5	5		1	1	5		1	1	3.21		3	1
High	Q922B1	ADP-ribose glycohydrolase MACROD1 OS=Mus musculus (Mouse) OX=10090 GN=Macrod1 PE=1 SV=2	35.3	4	1		4	2	1		4	2	-6.64	-1.74	2		2	1
High	Q922E4	Ethanolamine-phosphate cytidylyltransferase OS=Mus musculus (Mouse) OX=10090 GN=Pcyt2 PE=1 SV=1	45.2	5			4	3			4	3		0.49			2	2
High	Q6PGG6	Guanine nucleotide-binding protein-like 3-like protein OS=Mus musculus (Mouse) OX=10090 GN=Gnl3l PE=1 SV=1	65.2	7		6	1			6	1		4.81	-0.18	1	6	2	2
High	Q61481	Calcium/calmodulin-dependent 3',5'-cyclic nucleotide phosphodiesterase 1A OS=Mus musculus (Mouse) OX=10090 GN=Pde1a PE=1 SV=3	62.3	4			4	3			4	3	-6.64	0.2	1		1	2
High	P50580	Proliferation-associated protein 2G4 OS=Mus musculus (Mouse) OX=10090 GN=Pa2g4 PE=1 SV=3	43.7	5			5	2			5	2	-6.64	-6.64	1		3
High	Q91W39	Nuclear receptor coactivator 5 OS=Mus musculus (Mouse) OX=10090 GN=Ncoa5 PE=1 SV=1	65.3	7		7				7			6.64	-6.64		3	1
High	O70439	Syntaxin-7 OS=Mus musculus (Mouse) OX=10090 GN=Stx7 PE=1 SV=3	29.8	4			3	3			3	4	1.31	0.21	3	2	2	3
High	O35459	Delta(3,5)-Delta(2,4)-dienoyl-CoA isomerase, mitochondrial OS=Mus musculus (Mouse) OX=10090 GN=Ech1 PE=1 SV=1	36.1	5			3	4			3	4	-6.64	1.79	1		1	3
High	Q9CPQ1	Cytochrome c oxidase subunit 6C OS=Mus musculus (Mouse) OX=10090 GN=Cox6c PE=1 SV=3	8.5	3	2		3	2	2		3	2	-6.64	0.21	2		1	1
High	Q9WVR4	Fragile X mental retardation syndrome-related protein 2 OS=Mus musculus (Mouse) OX=10090 GN=Fxr2 PE=1 SV=1	73.7	4		6				7			6.64			2
High	Q8K2K6	Arf-GAP domain and FG repeat-containing protein 1 OS=Mus musculus (Mouse) OX=10090 GN=Agfg1 PE=1 SV=2	58	3	1		3	2	1		4	2	-6.64	-0.48	1		2	2
High	O55029	Coatomer subunit beta' OS=Mus musculus (Mouse) OX=10090 GN=Copb2 PE=1 SV=2	102.4	5			4	3			4	3	-6.64	6.64	1			2
High	Q3ULL6	Smg4_UPF3 domain-containing protein OS=Mus musculus (Mouse) OX=10090 GN=Upf3b PE=1 SV=1	57	7		7				7			6.64			4
High	Q9CX00	IST1 homolog OS=Mus musculus (Mouse) OX=10090 GN=Ist1 PE=1 SV=1	39.4	4	1		3	3	1		3	3	-6.64	3.58	1		1	2
High	O89023	Tripeptidyl-peptidase 1 OS=Mus musculus (Mouse) OX=10090 GN=Tpp1 PE=1 SV=2	61.3	3			3	3			3	4	-6.64	-0.71	1		2	2
High	Q9ESX5	H/ACA ribonucleoprotein complex subunit DKC1 OS=Mus musculus (Mouse) OX=10090 GN=Dkc1 PE=1 SV=4	57.4	7		7				7			6.64			5
High	P55066	Neurocan core protein OS=Mus musculus (Mouse) OX=10090 GN=Ncan PE=1 SV=1	137.1	5			2	4			3	4		0.61			2	3
High	Q9R1T2	SUMO-activating enzyme subunit 1 OS=Mus musculus (Mouse) OX=10090 GN=Sae1 PE=1 SV=1	38.6	5			3	4			3	4		6.64				2
High	Q9EQZ7	Regulating synaptic membrane exocytosis protein 2 OS=Mus musculus (Mouse) OX=10090 GN=Rims2 PE=1 SV=1	172.8	7		7				7			6.64			4
High	Q9D3D9	ATP synthase subunit delta, mitochondrial OS=Mus musculus (Mouse) OX=10090 GN=Atp5f1d PE=1 SV=1	17.6	2	2		1	2	2		1	4	-6.64	0.14	1		2	2
High	Q80VC9	Calmodulin-regulated spectrin-associated protein 3 OS=Mus musculus (Mouse) OX=10090 GN=Camsap3 PE=1 SV=1	135.1	6	1	6			1	6			6.64			2
High	Q99ME2	WD repeat-containing protein 6 OS=Mus musculus (Mouse) OX=10090 GN=Wdr6 PE=1 SV=1	121.8	6		6				7			6.64			2
High	P24788	Cyclin-dependent kinase 11B OS=Mus musculus (Mouse) OX=10090 GN=Cdk11b PE=1 SV=2	91.5	7		7				7			2.31	6.64	1	2		1
High	Q9JKD3	Secretory carrier-associated membrane protein 5 OS=Mus musculus (Mouse) OX=10090 GN=Scamp5 PE=1 SV=1	26.1	2	1	1	2	2	1	1	3	2	-2.84	-0.14	2	1	2	2
High	Q8CCS6	Polyadenylate-binding protein 2 OS=Mus musculus (Mouse) OX=10090 GN=Pabpn1 PE=1 SV=3	32.3	6		6				7			-0.09	-0.33	1	3	1	1
High	Q60634	Flotillin-2 OS=Mus musculus (Mouse) OX=10090 GN=Flot2 PE=1 SV=2	47	7	2		1	4	2		1	4	-6.64	-0.02	2		2	3
High	Q920P5	Adenylate kinase isoenzyme 5 OS=Mus musculus (Mouse) OX=10090 GN=Ak5 PE=1 SV=2	63.3	5			3	4			3	4		-0.26			2	2
High	Q8R361	Rab11 family-interacting protein 5 OS=Mus musculus (Mouse) OX=10090 GN=Rab11fip5 PE=1 SV=2	69.5	7		7				7			6.64			3
High	P13634	Carbonic anhydrase 1 OS=Mus musculus (Mouse) OX=10090 GN=Ca1 PE=1 SV=4	28.3	4	1		4	2	1		4	2	-6.64	-2.03	1		2	1
High	Q8K400	Syntaxin-binding protein 5 OS=Mus musculus (Mouse) OX=10090 GN=Stxbp5 PE=1 SV=3	127.6	7	1			6	1			6		0.14			2	3
High	P59017	Bcl-2-like protein 13 OS=Mus musculus (Mouse) OX=10090 GN=Bcl2l13 PE=1 SV=2	46.7	5	1		2	4	1		2	4	-6.64	0.22	1		2	3
High	P12815	Programmed cell death protein 6 OS=Mus musculus (Mouse) OX=10090 GN=Pdcd6 PE=1 SV=2	21.9	4	1	3	2	1	1	3	2	1	0.85	0.28	2	1	1	1
High	P50171	Estradiol 17-beta-dehydrogenase 8 OS=Mus musculus (Mouse) OX=10090 GN=Hsd17b8 PE=1 SV=2	26.6	4	1		2	3	1		2	3	-6.64	-0.65	2		1	1
High	Q8K327	Chromosome alignment-maintaining phosphoprotein 1 OS=Mus musculus (Mouse) OX=10090 GN=Champ1 PE=1 SV=1	87.5	3		1	3	2		1	3	2	6.64	-0.68		1	3	2
High	A0A286YCX6	Trafficking protein particle complex 8 OS=Mus musculus (Mouse) OX=10090 GN=Trappc8 PE=1 SV=2	160.8	3			3	3			3	3	6.64	0.73		1	3	3
High	Q8K3J1	NADH dehydrogenase [ubiquinone] iron-sulfur protein 8, mitochondrial OS=Mus musculus (Mouse) OX=10090 GN=Ndufs8 PE=1 SV=1	24	5			3	3			3	3		0.16			1	3
High	P14206	40S ribosomal protein SA OS=Mus musculus (Mouse) OX=10090 GN=Rpsa PE=1 SV=4	32.8	4	1	2	2	1	1	2	2	1	2.61	-0.96	2	2	1	1
High	Q99J77	Sialic acid synthase OS=Mus musculus (Mouse) OX=10090 GN=Nans PE=1 SV=1	40	5	1		2	2	1		3	2	-6.64	-6.64	2		1
High	Q6ZQ29	Serine/threonine-protein kinase TAO2 OS=Mus musculus (Mouse) OX=10090 GN=Taok2 PE=1 SV=3	139.2	6		6				6			6.64			3
High	Q3UNZ8	Quinone oxidoreductase-like protein 2 OS=Mus musculus (Mouse) OX=10090 GN=Cryzl2 PE=1 SV=1	37.8	4	2		3	1	2		3	1	-6.64	-1.11	1		2	1
High	Q5IRJ6	Zinc transporter 9 OS=Mus musculus (Mouse) OX=10090 GN=Slc30a9 PE=1 SV=2	62.8	5			3	3			3	3		6.64			1	3
High	E9Q0B5	Fc fragment of IgG-binding protein OS=Mus musculus (Mouse) OX=10090 GN=Fcgbp PE=1 SV=1	275	2	2	1	2		2	1	3		-0.88	-0.51	2	1	2	1
High	Q3TIX9	U4/U6.U5 tri-snRNP-associated protein 2 OS=Mus musculus (Mouse) OX=10090 GN=Usp39 PE=1 SV=2	65.1	6		6				6			6.64			3
High	P61087	Ubiquitin-conjugating enzyme E2 K OS=Mus musculus (Mouse) OX=10090 GN=Ube2k PE=1 SV=3	22.4	3	1		2	2	1		3	2	-0.32	0.08	1	1	1	2
High	P51855	Glutathione synthetase OS=Mus musculus (Mouse) OX=10090 GN=Gss PE=1 SV=1	52.2	4	2		1	3	2		1	3	-6.64	0.48	2		1	2
High	Q8JZQ9	Eukaryotic translation initiation factor 3 subunit B OS=Mus musculus (Mouse) OX=10090 GN=Eif3b PE=1 SV=1	91.3	5			1	5			1	5		6.64				2
High	Q8K221	Arfaptin-2 OS=Mus musculus (Mouse) OX=10090 GN=Arfip2 PE=1 SV=2	37.7	3			3	3			3	3	-6.64	-0.84	1		2	1
High	Q60771	Claudin-11 OS=Mus musculus (Mouse) OX=10090 GN=Cldn11 PE=1 SV=1	22.1	2	2		2	2	2		2	2	-0.91	-0.56	3	1	2	1
High	O08585	Clathrin light chain A OS=Mus musculus (Mouse) OX=10090 GN=Clta PE=1 SV=2	25.6	5	2		2	2	2		2	2	-6.64	6.64	1			2
High	Q9CQI7	U2 small nuclear ribonucleoprotein B'' OS=Mus musculus (Mouse) OX=10090 GN=Snrpb2 PE=1 SV=1	25.3	3	1	4			1	5			6.64			3
High	P61971	Nuclear transport factor 2 OS=Mus musculus (Mouse) OX=10090 GN=Nutf2 PE=1 SV=1	14.5	3			3	3			3	3	-6.64	-0.27	2		2	2
High	Q9DCM2	Glutathione S-transferase kappa 1 OS=Mus musculus (Mouse) OX=10090 GN=Gstk1 PE=1 SV=3	25.7	4	1		3	2	1		3	2		0.81			1	2
High	Q4V9Z5	Seizure 6-like protein 2 OS=Mus musculus (Mouse) OX=10090 GN=Sez6l2 PE=1 SV=1	97.4	5			2	4			2	4		1.1			1	2
High	Q7TQ95	Endoplasmic reticulum junction formation protein lunapark OS=Mus musculus (Mouse) OX=10090 GN=Lnpk PE=1 SV=1	47.5	4			2	4			2	4	-6.64	1.78	2		2	3
High	A2AN08	E3 ubiquitin-protein ligase UBR4 OS=Mus musculus (Mouse) OX=10090 GN=Ubr4 PE=1 SV=1	571.9	2	1		2	2	1		3	2	-6.64	-0.36	2		2	2
High	Q9D554	Splicing factor 3A subunit 3 OS=Mus musculus (Mouse) OX=10090 GN=Sf3a3 PE=1 SV=2	58.8	5		5	1			5	1		6.64	-6.64		2	1
High	P01837	Immunoglobulin kappa constant OS=Mus musculus (Mouse) OX=10090 GN=Igkc PE=1 SV=2	11.9	2	1		1	2	1		2	3	-6.64	-0.99	1		2	1
High	Q60649	Caseinolytic peptidase B protein homolog OS=Mus musculus (Mouse) OX=10090 GN=Clpb PE=1 SV=1	76	6		6				6			-2.01	-0.02	1	3	2	1
High	Q3TIV5	Zinc finger CCCH domain-containing protein 15 OS=Mus musculus (Mouse) OX=10090 GN=Zc3h15 PE=1 SV=2	48.3	6		6				6			6.64			4
High	Q9JKV1	Proteasomal ubiquitin receptor ADRM1 OS=Mus musculus (Mouse) OX=10090 GN=Adrm1 PE=1 SV=2	42	3	2		1	3	2		1	3	-6.64	0.61	2		1	2
High	P84104	Serine/arginine-rich splicing factor 3 OS=Mus musculus (Mouse) OX=10090 GN=Srsf3 PE=1 SV=1	19.3	3	3	3			3	3			2.89		3	3
High	P47746	Cannabinoid receptor 1 OS=Mus musculus (Mouse) OX=10090 GN=Cnr1 PE=1 SV=1	52.8	3			2	2			2	4	-6.31	-0.54	2	1	2	2
High	Q05512	Serine/threonine-protein kinase MARK2 OS=Mus musculus (Mouse) OX=10090 GN=Mark2 PE=1 SV=3	86.3	2		5		1		5		1	1.19	-0.82	1	2	1	1
High	Q9DCT2	NADH dehydrogenase [ubiquinone] iron-sulfur protein 3, mitochondrial OS=Mus musculus (Mouse) OX=10090 GN=Ndufs3 PE=1 SV=2	30.1	4			3	3			3	3	-6.64	-0.53	1		2	1
High	Q91W89	Alpha-mannosidase 2C1 OS=Mus musculus (Mouse) OX=10090 GN=Man2c1 PE=1 SV=1	115.6	5			1	4			1	5	-6.64	5.99	1		1	3
High	Q8BP00	IQ calmodulin-binding motif-containing protein 1 OS=Mus musculus (Mouse) OX=10090 GN=Iqcb1 PE=1 SV=2	68.7	4	2	3			2	4			2.31		2	2
High	Q148V7	RAB11-binding protein RELCH OS=Mus musculus (Mouse) OX=10090 GN=Relch PE=1 SV=1	134.5	5			3	3			3	3		-1.07			2	1
High	Q91WC0	Actin-histidine N-methyltransferase OS=Mus musculus (Mouse) OX=10090 GN=Setd3 PE=1 SV=1	67.1	4			3	3			3	3	-6.64	0.29	1		1	2
High	Q8BWQ6	VPS35 endosomal protein sorting factor-like OS=Mus musculus (Mouse) OX=10090 GN=Vps35l PE=1 SV=2	109	2	1		1	2	1		2	3	-2.23	4.45	1	1	1	2
High	Q99J36	THUMP domain-containing protein 1 OS=Mus musculus (Mouse) OX=10090 GN=Thumpd1 PE=1 SV=1	38.9	2	1		2	2	1		2	3	-6.64	-0.37	2		2	2
High	Q80UP3	Diacylglycerol kinase zeta OS=Mus musculus (Mouse) OX=10090 GN=Dgkz PE=1 SV=2	104	5		6				6			6.64			4
High	O08784	Treacle protein OS=Mus musculus (Mouse) OX=10090 GN=Tcof1 PE=1 SV=1	134.9	6		6				6			5.45		1	2
High	P54285	Voltage-dependent L-type calcium channel subunit beta-3 OS=Mus musculus (Mouse) OX=10090 GN=Cacnb3 PE=1 SV=2	54.5	3	1	4		1	1	4		1	6.64	-6.64		2	1
High	Q8K224	RNA cytidine acetyltransferase OS=Mus musculus (Mouse) OX=10090 GN=Nat10 PE=1 SV=1	115.3	6		6				6			6.64			3
High	Q9CQ60	6-phosphogluconolactonase OS=Mus musculus (Mouse) OX=10090 GN=Pgls PE=1 SV=1	27.2	4			3	3			3	3		-0.39			2	2
High	P56376	Acylphosphatase-1 OS=Mus musculus (Mouse) OX=10090 GN=Acyp1 PE=1 SV=2	11.2	4			4	2			4	2		-1.26			3	1
High	Q8K010	5-oxoprolinase OS=Mus musculus (Mouse) OX=10090 GN=Oplah PE=1 SV=1	137.5	3	1		1	3	1		1	4	-1.19	-0.26	2	1	2	2
High	P21460	Cystatin-C OS=Mus musculus (Mouse) OX=10090 GN=Cst3 PE=1 SV=2	15.5	3	1		3	2	1		3	2	-6.64	-0.43	1		2	1
High	Q6ZPZ3	Zinc finger CCCH domain-containing protein 4 OS=Mus musculus (Mouse) OX=10090 GN=Zc3h4 PE=1 SV=2	140.9	6		6				6			6.64			3
High	Q9D7X3	Dual specificity protein phosphatase 3 OS=Mus musculus (Mouse) OX=10090 GN=Dusp3 PE=1 SV=1	20.5	4	1		3	2	1		3	2	-6.64	-2.31	1		3	1
High	Q8BQZ5	Cleavage and polyadenylation specificity factor subunit 4 OS=Mus musculus (Mouse) OX=10090 GN=Cpsf4 PE=2 SV=1	23.6	6		6				6			6.64			3
High	Q9DCR2	AP-3 complex subunit sigma-1 OS=Mus musculus (Mouse) OX=10090 GN=Ap3s1 PE=1 SV=2	21.7	3	2	2	1	1	2	2	1	1	5.36		1	2
High	G5E870	E3 ubiquitin-protein ligase TRIP12 OS=Mus musculus (Mouse) OX=10090 GN=Trip12 PE=1 SV=1	224	6		6				6			6.64		1	4
High	Q9EPW0	Inositol polyphosphate-4-phosphatase type I A OS=Mus musculus (Mouse) OX=10090 GN=Inpp4a PE=1 SV=1	105.5	4			3	3			3	3	-6.64	0.83	1		1	3
High	Q8C3W1	Uncharacterized protein C1orf198 homolog OS=Mus musculus (Mouse) OX=10090 GN=MGI:1916801 PE=1 SV=1	35.3	2	1		2	1	1		3	2	-6.64	-1.84	1		2	1
High	Q91VW3	SH3 domain-binding glutamic acid-rich-like protein 3 OS=Mus musculus (Mouse) OX=10090 GN=Sh3bgrl3 PE=1 SV=1	10.5	2	2		2	2	2		2	2	-6.64	-1.06	1		2	1
High	A0A0U1RNF2	Leucine carboxyl methyltransferase 1 OS=Mus musculus (Mouse) OX=10090 GN=Lcmt1 PE=1 SV=1	38.1	5	1		1	4	1		1	4	3.72	-1.37	2	1	1	1
High	P52825	Carnitine O-palmitoyltransferase 2, mitochondrial OS=Mus musculus (Mouse) OX=10090 GN=Cpt2 PE=1 SV=2	73.9	5			2	4			2	4	-6.64	-0.02	1		2	1
High	P70205	Pituitary adenylate cyclase-activating polypeptide type I receptor OS=Mus musculus (Mouse) OX=10090 GN=Adcyap1r1 PE=1 SV=1	56.6	3	2		2	1	2		3	1	-6.64	5.55	2		1	2
High	Q9JHW2	Omega-amidase NIT2 OS=Mus musculus (Mouse) OX=10090 GN=Nit2 PE=1 SV=1	30.5	5			2	4			2	4		-0.12			2	2
High	P23927	Alpha-crystallin B chain OS=Mus musculus (Mouse) OX=10090 GN=Cryab PE=1 SV=2	20.1	3			2	3			2	3	-6.64	0.92	1		1	2
High	Q9QYJ3	DnaJ homolog subfamily B member 1 OS=Mus musculus (Mouse) OX=10090 GN=Dnajb1 PE=1 SV=3	38.1	3			2	3			2	3	-6.64	-0.07	1		1	2
High	Q9CWK8	Sorting nexin-2 OS=Mus musculus (Mouse) OX=10090 GN=Snx2 PE=1 SV=2	58.4	2	1		2	2	1		2	2	-6.64	-0.4	1		2	2
High	Q9Z1Q2	Phosphatidylserine lipase ABHD16A OS=Mus musculus (Mouse) OX=10090 GN=Abhd16a PE=1 SV=3	63	4			1	3			1	4		6.64			1	2
High	Q8K4Z5	Splicing factor 3A subunit 1 OS=Mus musculus (Mouse) OX=10090 GN=Sf3a1 PE=1 SV=1	88.5	5		5				5			6.64			2
High	Q9Z1A1	PB1 domain-containing protein OS=Mus musculus (Mouse) OX=10090 GN=Tfg PE=1 SV=1	43	2	2		2	1	2		2	1	1.08	-1.41	2	2	2	1
High	Q7TQH0	Ataxin-2-like protein OS=Mus musculus (Mouse) OX=10090 GN=Atxn2l PE=1 SV=1	110.6	5		5				5			5.91		1	2
High	Q6P069	Sorcin OS=Mus musculus (Mouse) OX=10090 GN=Sri PE=1 SV=1	21.6	3		1	3	1		1	3	1	1.28	-1.88	2	1	3	1
High	Q99P58	Ras-related protein Rab-27B OS=Mus musculus (Mouse) OX=10090 GN=Rab27b PE=1 SV=3	24.5	3	1		3	1	1		3	1	-6.64	-0.59	2		3	2
High	P97445	Voltage-dependent P/Q-type calcium channel subunit alpha-1A OS=Mus musculus (Mouse) OX=10090 GN=Cacna1a PE=1 SV=2	267.5	4		4		1		4		1	6.64			2
High	Q9Z127	Large neutral amino acids transporter small subunit 1 OS=Mus musculus (Mouse) OX=10090 GN=Slc7a5 PE=1 SV=2	55.8	2	1		2	2	1		2	2	-6.64	-0.36	2		1	1
High	Q922V4	Pleiotropic regulator 1 OS=Mus musculus (Mouse) OX=10090 GN=Plrg1 PE=1 SV=1	56.9	5		5				5			4.84		1	4
High	Q9QZE5	Coatomer subunit gamma-1 OS=Mus musculus (Mouse) OX=10090 GN=Copg1 PE=1 SV=1	97.5	2			4	1			4	1	2.03	-1.82	2	1	3	1
High	P56382	ATP synthase subunit epsilon, mitochondrial OS=Mus musculus (Mouse) OX=10090 GN=Atp5f1e PE=1 SV=2	5.8	3	2		2	1	2		2	1	-6.64	0.79	2		2	3
High	Q3TC46	Protein PAT1 homolog 1 OS=Mus musculus (Mouse) OX=10090 GN=Patl1 PE=1 SV=2	86.7	5		5				5			6.64	-6.64		2	1
High	Q9CZW4	Long-chain-fatty-acid--CoA ligase 3 OS=Mus musculus (Mouse) OX=10090 GN=Acsl3 PE=1 SV=2	80.4	4			2	3			2	3	-6.64	-0.34	1		2	1
High	Q6P8I4	PEST proteolytic signal-containing nuclear protein OS=Mus musculus (Mouse) OX=10090 GN=Pcnp PE=1 SV=1	19	3			3	1			4	1	-6.64	-0.62	1		2	2
High	P50136	2-oxoisovalerate dehydrogenase subunit alpha, mitochondrial OS=Mus musculus (Mouse) OX=10090 GN=Bckdha PE=1 SV=1	50.3	4	1		2	2	1		2	2	-6.64	-6.64	2		1
High	Q6PE15	Mycophenolic acid acyl-glucuronide esterase, mitochondrial OS=Mus musculus (Mouse) OX=10090 GN=Abhd10 PE=1 SV=1	33	3	1		3	1	1		3	1	-6.64	-0.12	2		1	2
High	P55302	Alpha-2-macroglobulin receptor-associated protein OS=Mus musculus (Mouse) OX=10090 GN=Lrpap1 PE=1 SV=1	42.2	3			2	3			2	3	-6.64	-0.42	1		2	1
High	Q8CBY8	Dynactin subunit 4 OS=Mus musculus (Mouse) OX=10090 GN=Dctn4 PE=1 SV=1	53	3			2	3			2	3		-6.64			2
High	Q99MI1	ELKS/Rab6-interacting/CAST family member 1 OS=Mus musculus (Mouse) OX=10090 GN=Erc1 PE=1 SV=1	128.3	2	2		1	2	2		1	2		0.79			1	2
High	Q8VDQ1	Prostaglandin reductase 2 OS=Mus musculus (Mouse) OX=10090 GN=Ptgr2 PE=1 SV=2	38	3	1		3	1	1		3	1	-2.8	0.75	1	1	2	2
High	Q9QYI5	DnaJ homolog subfamily B member 2 OS=Mus musculus (Mouse) OX=10090 GN=Dnajb2 PE=1 SV=3	35.6	3	3		2		3		2		-6.64	-0.2	2		1	1
High	Q9D3B1	Very-long-chain (3R)-3-hydroxyacyl-CoA dehydratase 2 OS=Mus musculus (Mouse) OX=10090 GN=Hacd2 PE=1 SV=1	28.4	2	1	1	1	2	1	1	1	2	-6.64	-0.12	1		2	2
High	Q7TNV0	Protein DEK OS=Mus musculus (Mouse) OX=10090 GN=Dek PE=1 SV=1	43.1	5	1	4			1	4			2.47		2	1
High	Q9DCT1	1,5-anhydro-D-fructose reductase OS=Mus musculus (Mouse) OX=10090 GN=Akr1e2 PE=1 SV=1	34.4	3	1		2	2	1		2	2	-6.64	-0.45	1		2	2
High	O88735	Ensconsin OS=Mus musculus (Mouse) OX=10090 GN=Map7 PE=1 SV=1	82	3		4	1			4	1		6.64			2
High	Q8K4F5	Protein ABHD11 OS=Mus musculus (Mouse) OX=10090 GN=Abhd11 PE=1 SV=1	33.5	4			3	1			4	1	-6.64	-0.66	1		2	1
High	P97494	Glutamate--cysteine ligase catalytic subunit OS=Mus musculus (Mouse) OX=10090 GN=Gclc PE=1 SV=4	72.5	4			2	2			3	2		0.58			1	2
High	Q9Z1W9	STE20/SPS1-related proline-alanine-rich protein kinase OS=Mus musculus (Mouse) OX=10090 GN=Stk39 PE=1 SV=1	60.3	4			2	3			2	3	-6.64	-0.13	2		2	2
High	Q9DAZ9	Abscission/NoCut checkpoint regulator OS=Mus musculus (Mouse) OX=10090 GN=Zfyve19 PE=1 SV=2	43.2	2			2	2			2	3	-6.64	-0.21	1		2	1
High	Q9WTR6	Cystine/glutamate transporter OS=Mus musculus (Mouse) OX=10090 GN=Slc7a11 PE=1 SV=1	55.4	3			1	3			1	4	-6.64	0.24	1		2	3
High	Q8BU30	Isoleucine--tRNA ligase, cytoplasmic OS=Mus musculus (Mouse) OX=10090 GN=Iars PE=1 SV=2	144.2	5			2	3			2	3	-6.64	-0.42	1		2	2
High	Q6PAM0	5'-AMP-activated protein kinase subunit beta-2 OS=Mus musculus (Mouse) OX=10090 GN=Prkab2 PE=1 SV=1	30.2	2			2	2			3	2		0.54			2	2
High	Q8CGF7	Transcription elongation regulator 1 OS=Mus musculus (Mouse) OX=10090 GN=Tcerg1 PE=1 SV=2	123.7	5		5				5			6.64			2
High	Q5HZI2	C2 calcium-dependent domain-containing protein 4C OS=Mus musculus (Mouse) OX=10090 GN=C2cd4cC2CD4 family PE=1 SV=1	44.6	4		3	1			4	1		6.64			3
High	Q2TPA8	Hydroxysteroid dehydrogenase-like protein 2 OS=Mus musculus (Mouse) OX=10090 GN=Hsdl2 PE=1 SV=1	54.2	5			3	2			3	2	-6.64	0.18	1		2	2
High	Q9DC28	Casein kinase I isoform delta OS=Mus musculus (Mouse) OX=10090 GN=Csnk1d PE=1 SV=2	47.3	5		5				5			6.64			2
High	P62305	Small nuclear ribonucleoprotein E OS=Mus musculus (Mouse) OX=10090 GN=Snrpe PE=1 SV=1	10.8	3	1	3			1	4			3.99	-0.05	2	2	1	1
High	Q05D44	Eukaryotic translation initiation factor 5B OS=Mus musculus (Mouse) OX=10090 GN=Eif5b PE=1 SV=2	137.5	5		5				5			6.64			3
High	Q9DC16	Endoplasmic reticulum-Golgi intermediate compartment protein 1 OS=Mus musculus (Mouse) OX=10090 GN=Ergic1 PE=1 SV=1	32.5	3			3	2			3	2		-6.64			2
High	Q922H2	[Pyruvate dehydrogenase (acetyl-transferring)] kinase isozyme 3, mitochondrial OS=Mus musculus (Mouse) OX=10090 GN=Pdk3 PE=1 SV=1	47.9	3	2		2	1	2		2	1	-6.64	6.64	2			1
High	Q80TS3	Adhesion G protein-coupled receptor L3 OS=Mus musculus (Mouse) OX=10090 GN=Adgrl3 PE=1 SV=3	171	4		2	2			3	2		6.64			2
High	Q8BNU0	Armadillo repeat-containing protein 6 OS=Mus musculus (Mouse) OX=10090 GN=Armc6 PE=1 SV=1	50.7	4			2	3			2	3		0.2			2	2
High	P40237	CD82 antigen OS=Mus musculus (Mouse) OX=10090 GN=Cd82 PE=1 SV=1	29.6	3	1		1	3	1		1	3	1.25	1.74	2	1	1	2
High	Q8CFA2	Aminomethyltransferase, mitochondrial OS=Mus musculus (Mouse) OX=10090 GN=Amt PE=1 SV=1	44	3			2	3			2	3	4.17	1.16	2	2	1	3
High	Q6PGN3	Serine/threonine-protein kinase DCLK2 OS=Mus musculus (Mouse) OX=10090 GN=Dclk2 PE=1 SV=1	82.9	3		2	1	2		2	1	2	3.7		1	2
High	Q6IRU5	Clathrin light chain B OS=Mus musculus (Mouse) OX=10090 GN=Cltb PE=1 SV=1	25.2	4			2	3			2	3	-6.64	-0.65	2		2	4
High	Q8VDJ3	Vigilin OS=Mus musculus (Mouse) OX=10090 GN=Hdlbp PE=1 SV=1	141.7	3			3	2			3	2	-6.64	-0.92	1		2	2
High	Q80U56	Late secretory pathway protein AVL9 homolog OS=Mus musculus (Mouse) OX=10090 GN=Avl9 PE=1 SV=2	72.1	3			3	2			3	2	-6.64	0.3	2		1	1
High	Q8K341	Alpha-tubulin N-acetyltransferase 1 OS=Mus musculus (Mouse) OX=10090 GN=Atat1 PE=1 SV=1	47.1	4		2	1	2		2	1	2	5.56	-6.64	1	2	1
High	Q9D882	Protein FAM241B OS=Mus musculus (Mouse) OX=10090 GN=Fam241b PE=1 SV=1	13.1	3	1		1	3	1		1	3	-5.98	-1.14	1	1	2	2
High	Q9CPX6	Ubiquitin-like-conjugating enzyme ATG3 OS=Mus musculus (Mouse) OX=10090 GN=Atg3 PE=1 SV=1	35.8	3	2		1	2	2		1	2	-6.64	6.64	1			2
High	Q9D1K2	V-type proton ATPase subunit F OS=Mus musculus (Mouse) OX=10090 GN=Atp6v1f PE=1 SV=2	13.4	2			2	2			2	2		-0.07			1	2
High	Q9JIY5	Serine protease HTRA2, mitochondrial OS=Mus musculus (Mouse) OX=10090 GN=Htra2 PE=1 SV=2	49.3	3			3	1			3	1	-6.64	-2.02	1		2	1
High	Q91VE0	Long-chain fatty acid transport protein 4 OS=Mus musculus (Mouse) OX=10090 GN=Slc27a4 PE=1 SV=1	72.3	2			2	2			2	2	-6.64	-6.64	1		2
High	P52479	Ubiquitin carboxyl-terminal hydrolase 10 OS=Mus musculus (Mouse) OX=10090 GN=Usp10 PE=1 SV=3	87	4		4				4			6.64			3
High	Q8C878	NEDD8-activating enzyme E1 catalytic subunit OS=Mus musculus (Mouse) OX=10090 GN=Uba3 PE=1 SV=2	51.7	3			2	2			2	2		-6.64			2
High	Q91Z83	Myosin-7 OS=Mus musculus (Mouse) OX=10090 GN=Myh7 PE=2 SV=1	222.7	4	4				4				-6.64		3
High	E9Q401	Ryanodine receptor 2 OS=Mus musculus (Mouse) OX=10090 GN=Ryr2 PE=1 SV=1	564.5	3			3	1			3	1		0			3	1
High	Q792Z1	Peptidase S1 domain-containing protein OS=Mus musculus (Mouse) OX=10090 GN=Try10 PE=1 SV=1	26.2	2	2	1			3	1			-0.47		2	1
High	Q6ZQK5	Arf-GAP with coiled-coil, ANK repeat and PH domain-containing protein 2 OS=Mus musculus (Mouse) OX=10090 GN=Acap2 PE=1 SV=2	87.2	2	1		2	1	1		2	1	-6.64	-0.73	2		2	2
High	Q9JKF6	Nectin-1 OS=Mus musculus (Mouse) OX=10090 GN=Nectin1 PE=1 SV=3	57	2			2	2			2	2		1.54			1	2
High	A2AWA9	Rab GTPase-activating protein 1 OS=Mus musculus (Mouse) OX=10090 GN=Rabgap1 PE=1 SV=1	120.7	4			2	2			2	2		-0.52			2	3
High	P35550	rRNA 2'-O-methyltransferase fibrillarin OS=Mus musculus (Mouse) OX=10090 GN=Fbl PE=1 SV=2	34.3	4		4				4			6.64			3
High	Q64471	Glutathione S-transferase theta-1 OS=Mus musculus (Mouse) OX=10090 GN=Gstt1 PE=1 SV=4	27.4	2	1		1	2	1		1	2	-6.64	-0.52	2		1	1
High	Q6P5E8	Diacylglycerol kinase theta OS=Mus musculus (Mouse) OX=10090 GN=Dgkq PE=1 SV=1	102.2	2			2	2			2	2		-6.64			2
High	Q5U4F6	WD repeat-containing protein 34 OS=Mus musculus (Mouse) OX=10090 GN=Wdr34 PE=1 SV=2	57.9	4		4				4			6.64			2
High	Q9D4J7	PHD finger protein 6 OS=Mus musculus (Mouse) OX=10090 GN=Phf6 PE=1 SV=1	41.1	4		4				4			5.76		1	4
High	Q99LP6	GrpE protein homolog 1, mitochondrial OS=Mus musculus (Mouse) OX=10090 GN=Grpel1 PE=1 SV=1	24.3	3			2	2			2	2	-6.64	0.74	1		1	2
High	Q9D1G5	Leucine-rich repeat-containing protein 57 OS=Mus musculus (Mouse) OX=10090 GN=Lrrc57 PE=1 SV=1	26.7	3			1	3			1	3		6.64				2
High	Q09LZ8	Cytosolic carboxypeptidase 6 OS=Mus musculus (Mouse) OX=10090 GN=Agbl4 PE=1 SV=1	62.2	4		4				4			6.64			2
High	P04627	Serine/threonine-protein kinase A-Raf OS=Mus musculus (Mouse) OX=10090 GN=Araf PE=1 SV=2	67.5	2			2	2			2	2		0.14			2	2
High	Q7TPV4	Myb-binding protein 1A OS=Mus musculus (Mouse) OX=10090 GN=Mybbp1a PE=1 SV=2	151.9	4		4				4			6.64			2
High	Q5F2E7	Nuclear fragile X mental retardation-interacting protein 2 OS=Mus musculus (Mouse) OX=10090 GN=Nufip2 PE=1 SV=1	75.6	4		4				4			6.54		1	2
High	Q45VK7	Cytoplasmic dynein 2 heavy chain 1 OS=Mus musculus (Mouse) OX=10090 GN=Dync2h1 PE=1 SV=1	492	4		4				4			6.64			2
High	Q9JIG8	PRA1 family protein 2 OS=Mus musculus (Mouse) OX=10090 GN=Praf2 PE=1 SV=1	19.5	2	1		1	2	1		1	2	-6.64	0.1	2		2	2
High	Q9R0I7	YLP motif-containing protein 1 OS=Mus musculus (Mouse) OX=10090 GN=Ylpm1 PE=2 SV=2	155	4		4				4			6.64			2
High	P28667	MARCKS-related protein OS=Mus musculus (Mouse) OX=10090 GN=Marcksl1 PE=1 SV=2	20.2	3			2	2			2	2		0.2			1	2
High	O35143	ATPase inhibitor, mitochondrial OS=Mus musculus (Mouse) OX=10090 GN=ATP5IF1 PE=1 SV=2	12.2	2			1	2			1	3		6.64				2
High	Q8BIW1	Exopolyphosphatase PRUNE1 OS=Mus musculus (Mouse) OX=10090 GN=Prune1 PE=1 SV=1	50.2	4			3	1			3	1		-0.22			2	2
High	Q8CB77	Elongin-A OS=Mus musculus (Mouse) OX=10090 GN=Eloa PE=1 SV=3	87.1	4		4				4			6.64			2
High	Q8K2F0	Bromodomain-containing protein 3 OS=Mus musculus (Mouse) OX=10090 GN=Brd3 PE=1 SV=2	79.7	2		4				4			6.64			2
High	Q9DBL7	Bifunctional coenzyme A synthase OS=Mus musculus (Mouse) OX=10090 GN=Coasy PE=1 SV=2	62	3			2	2			2	2	-6.64	-0.33	2		2	2
High	P58044	Isopentenyl-diphosphate Delta-isomerase 1 OS=Mus musculus (Mouse) OX=10090 GN=Idi1 PE=1 SV=1	26.3	2	1		1	2	1		1	2	-6.64	0.62	2		1	2
High	Q01063	cAMP-specific 3',5'-cyclic phosphodiesterase 4D OS=Mus musculus (Mouse) OX=10090 GN=Pde4d PE=1 SV=2	84.5	2		2		1		3		1	0.67	0.38	1	1	1	2
High	Q922U1	U4/U6 small nuclear ribonucleoprotein Prp3 OS=Mus musculus (Mouse) OX=10090 GN=Prpf3 PE=1 SV=1	77.4	4		4				4			6.64	-6.64		2	1
High	Q9JK97	Potassium voltage-gated channel subfamily KQT member 4 OS=Mus musculus (Mouse) OX=10090 GN=Kcnq4 PE=2 SV=2	77	2			2	2			2	2	-3.51	0.4	2	1	2	2
High	P56380	Bis(5'-nucleosyl)-tetraphosphatase [asymmetrical] OS=Mus musculus (Mouse) OX=10090 GN=Nudt2 PE=1 SV=3	17	4			2	2			2	2	6.64	2.13	1	2	1	2
High	Q3TKT4	Transcription activator BRG1 OS=Mus musculus (Mouse) OX=10090 GN=Smarca4 PE=1 SV=1	181.3	3		4				4			6.64	-6.64		3	1
High	Q8BH55	Threonine synthase-like 1 OS=Mus musculus (Mouse) OX=10090 GN=Thnsl1 PE=1 SV=1	83	4			1	3			1	3		1.43			1	2
High	Q6PHZ5	Putative RNA-binding protein 15B OS=Mus musculus (Mouse) OX=10090 GN=Rbm15b PE=1 SV=2	97	4		4				4			0.82	6.64	1	2		1
High	Q9Z0Y1	Dynactin subunit 3 OS=Mus musculus (Mouse) OX=10090 GN=Dctn3 PE=1 SV=2	21	3	1			3	1			3	-6.64	-0.02	2		2	2
High	Q9CPV9	P2Y purinoceptor 12 OS=Mus musculus (Mouse) OX=10090 GN=P2ry12 PE=1 SV=1	39.4	2			2	2			2	2		0.31			1	2
High	O88974	Histone-lysine N-methyltransferase SETDB1 OS=Mus musculus (Mouse) OX=10090 GN=Setdb1 PE=1 SV=1	144.5	2			2	2			2	2	-6.64	-0.49	2		2	2
High	P04919	Band 3 anion transport protein OS=Mus musculus (Mouse) OX=10090 GN=Slc4a1 PE=1 SV=1	103.1	4			3	1			3	1	6.64	1.75		1	1	2
High	Q9DAW6	U4/U6 small nuclear ribonucleoprotein Prp4 OS=Mus musculus (Mouse) OX=10090 GN=Prpf4 PE=1 SV=1	58.3	4		4				4			6.64			2
High	B2RQG2	PHD finger protein 3 OS=Mus musculus (Mouse) OX=10090 GN=Phf3 PE=1 SV=1	225.4	4		4				4			6.64			2
High	Q8R1N4	NudC domain-containing protein 3 OS=Mus musculus (Mouse) OX=10090 GN=Nudcd3 PE=1 SV=3	40.9	4			2	2			2	2	-6.64	0.02	1		1	2
High	P60670	Nuclear protein localization protein 4 homolog OS=Mus musculus (Mouse) OX=10090 GN=Nploc4 PE=1 SV=3	68	4			2	2			2	2		3.59			1	2
High	Q9CQX2	Cytochrome b5 type B OS=Mus musculus (Mouse) OX=10090 GN=Cyb5b PE=1 SV=1	16.3	2	1		1	2	1		1	2	-6.64	6.64	1			2
High	Q9DCB1	High mobility group nucleosome-binding domain-containing protein 3 OS=Mus musculus (Mouse) OX=10090 GN=Hmgn3 PE=1 SV=1	10.8	2			1	2			1	2		6.64				2
High	P46935	E3 ubiquitin-protein ligase NEDD4 OS=Mus musculus (Mouse) OX=10090 GN=Nedd4 PE=1 SV=3	102.6	3			1	2			1	2		1.57			1	2
High	P70670	Nascent polypeptide-associated complex subunit alpha, muscle-specific form OS=Mus musculus (Mouse) OX=10090 GN=Naca PE=1 SV=2	220.4	2			1	2			1	2	1.14	0.57	1	1	1	2
High	B2RXS4	Plexin-B2 OS=Mus musculus (Mouse) OX=10090 GN=Plxnb2 PE=1 SV=1	206.1	2			1	2			1	2	0.83	2.34	2	1	1	2
High	Q9CYR0	Single-stranded DNA-binding protein, mitochondrial OS=Mus musculus (Mouse) OX=10090 GN=Ssbp1 PE=1 SV=1	17.3	3			2	1			2	1		0.82			2	2
High	P97376	Protein FRG1 OS=Mus musculus (Mouse) OX=10090 GN=Frg1 PE=1 SV=2	29.1	3		3				3			6.64			2
High	P83940	Elongin-C OS=Mus musculus (Mouse) OX=10090 GN=Eloc PE=1 SV=1	12.5	2			1	2			1	2	1.39	-0.51	1	1	1	2
High	Q6PGL7	WASH complex subunit 2 OS=Mus musculus (Mouse) OX=10090 GN=Washc2 PE=1 SV=1	145.2	3			1	2			1	2		3.81			1	2
High	Q9D517	1-acyl-sn-glycerol-3-phosphate acyltransferase gamma OS=Mus musculus (Mouse) OX=10090 GN=Agpat3 PE=1 SV=2	43.3	3			1	2			1	2		0.81			1	2
High	P62309	Small nuclear ribonucleoprotein G OS=Mus musculus (Mouse) OX=10090 GN=Snrpg PE=1 SV=1	8.5	2		2				3			6.64	-6.64		2	1
High	Q8CHG7	Rap guanine nucleotide exchange factor 2 OS=Mus musculus (Mouse) OX=10090 GN=Rapgef2 PE=1 SV=2	166.3	3				3				3		6.64				2
High	Q9QYK9	Calcium/calmodulin-dependent protein kinase type 1B OS=Mus musculus (Mouse) OX=10090 GN=Pnck PE=1 SV=1	38.5	2			1	2			1	2		6.64				2
High	Q61048	WW domain-binding protein 4 OS=Mus musculus (Mouse) OX=10090 GN=Wbp4 PE=1 SV=4	42.1	2			2	1			2	1		-0.63			2	1
High	G3XA57	Rab11 family-interacting protein 2 OS=Mus musculus (Mouse) OX=10090 GN=Rab11fip2 PE=1 SV=1	58.2	3		3				3			6.64			2
High	Q8BYK5	Phosphatase and actin regulator 3 OS=Mus musculus (Mouse) OX=10090 GN=Phactr3 PE=1 SV=2	62.6	3		1	2			1	2		-1.07	0.15	2	1	2	1
High	Q6DIC6	MAGE domain-containing protein OS=Mus musculus (Mouse) OX=10090 GN=Tro PE=1 SV=1	205.9	2			2	1			2	1		-3.88			2	1
High	D3YZP9	Coiled-coil domain-containing protein 6 OS=Mus musculus (Mouse) OX=10090 GN=Ccdc6 PE=1 SV=1	52.9	2			1	2			1	2		2.45			1	2
High	Q9CRB9	MICOS complex subunit Mic19 OS=Mus musculus (Mouse) OX=10090 GN=Chchd3 PE=1 SV=1	26.3	3	1			2	1			2	-6.64	6.64	2			3
High	P17095	High mobility group protein HMG-I/HMG-Y OS=Mus musculus (Mouse) OX=10090 GN=Hmga1 PE=1 SV=4	11.6	3		2	1			2	1		4.88	-6.64	1	2	2
High	Q9D0R8	Protein LSM12 homolog OS=Mus musculus (Mouse) OX=10090 GN=Lsm12 PE=1 SV=1	21.7	2		2		1		2		1	6.64	6.64		2		1
High	Q3UHX2	28 kDa heat- and acid-stable phosphoprotein OS=Mus musculus (Mouse) OX=10090 GN=Pdap1 PE=1 SV=1	20.6	2			1	2			1	2		4.32			1	2
High	P62806	Histone H4 OS=Mus musculus (Mouse) OX=10090 GN=H4c9 PE=1 SV=2	11.4	2	2	1			2	1			-6.64		2
High	P59941	NAD-dependent protein deacetylase sirtuin-6 OS=Mus musculus (Mouse) OX=10090 GN=Sirt6 PE=1 SV=1	36.9	1	1	1			2	1			-6.64		2
High	O08688	Calpain-5 OS=Mus musculus (Mouse) OX=10090 GN=Capn5 PE=1 SV=1	72.9	2			1	2			1	2		2.28			1	2
High	Q7TN29	Stromal membrane-associated protein 2 OS=Mus musculus (Mouse) OX=10090 GN=Smap2 PE=1 SV=1	46.5	2	2	1			2	1			1.44		2	1
High	Q9Z2G6	Protein sel-1 homolog 1 OS=Mus musculus (Mouse) OX=10090 GN=Sel1l PE=1 SV=2	88.3	3		1		2		1		2	6.64	1.3		1	1	2
High	Q9CXS4	Centromere protein V OS=Mus musculus (Mouse) OX=10090 GN=Cenpv PE=1 SV=2	27.5	3		3				3			3.49	-6.64	1	2	1
High	P83887	Tubulin gamma-1 chain OS=Mus musculus (Mouse) OX=10090 GN=Tubg1 PE=1 SV=1	51.1	3	2			1	2			1	-6.64		2
High	A2A654	Bromodomain PHD finger transcription factor OS=Mus musculus (Mouse) OX=10090 GN=Bptf PE=1 SV=1	333	3		3				3			6.64			2
High	Q64310	Surfeit locus protein 4 OS=Mus musculus (Mouse) OX=10090 GN=Surf4 PE=1 SV=1	30.4	2			2	1			2	1		-0.12			2	1
High	A2AIV2	Protein virilizer homolog OS=Mus musculus (Mouse) OX=10090 GN=Virma PE=1 SV=1	201.3	3		3				3			6.64			2
High	Q8BML9	Glutamine--tRNA ligase OS=Mus musculus (Mouse) OX=10090 GN=Qars PE=1 SV=1	87.6	2			1	2			1	2		0.84			1	2
High	F8VQC1	Signal recognition particle subunit SRP72 OS=Mus musculus (Mouse) OX=10090 GN=Srp72 PE=1 SV=1	74.6	3			1	2			1	2		-0.84			2	1
High	P61329	Fibroblast growth factor 12 OS=Mus musculus (Mouse) OX=10090 GN=Fgf12 PE=1 SV=1	27.4	2			1	2			1	2		6.64				2
High	P08071	Lactotransferrin OS=Mus musculus (Mouse) OX=10090 GN=Ltf PE=1 SV=4	77.8	2			2				2		-6.64	-0.18	2		2	1
High	Q9ER69	Pre-mRNA-splicing regulator WTAP OS=Mus musculus (Mouse) OX=10090 GN=Wtap PE=1 SV=3	44.2	2		2				2			6.64			2
High	Q8BGE6	Cysteine protease ATG4B OS=Mus musculus (Mouse) OX=10090 GN=Atg4b PE=1 SV=2	44.3	2			2				2			-6.64			2
High	Q9DBG5	Perilipin-3 OS=Mus musculus (Mouse) OX=10090 GN=Plin3 PE=1 SV=1	47.2	2			2				2			-6.64			2
High	Q9CWX9	Probable ATP-dependent RNA helicase DDX47 OS=Mus musculus (Mouse) OX=10090 GN=Ddx47 PE=2 SV=2	50.6	2		2				2			6.64			2
High	Q8K1N4	Spermatogenesis-associated serine-rich protein 2 OS=Mus musculus (Mouse) OX=10090 GN=Spats2 PE=1 SV=1	58.9	2		2				2			6.64			2
High	Q6PFD5	Disks large-associated protein 3 OS=Mus musculus (Mouse) OX=10090 GN=Dlgap3 PE=1 SV=1	105.8	2		2				2			6.64			2
High	Q9D2P8	Myelin-associated oligodendrocyte basic protein OS=Mus musculus (Mouse) OX=10090 GN=Mobp PE=1 SV=1	19.2	2		2				2			6.64		1	2
High	Q6ZPU9	KIF-binding protein OS=Mus musculus (Mouse) OX=10090 GN=Kifbp PE=1 SV=2	71	2				2				2		6.64				2

## Sheet: Table 2 carbohydrate binding pr
Potential carbohydrate binding proteins based on Gene Ontology. FT, flow through (unbound cells that pass through magnetic columns); Enr, enriched cells (conjugate-bound cells that are held within magnetic columns after which they are eluted); Ctrl, control biotinylated conjugate; glucose, biotinylated glucose conjugate; PSM, peptide-spectrum match
Protein FDR Confidence	Accession	Description	Gene Ontology (Cellular Component)	Gene Ontology (Molecular Function)	Gene Ontology (GO)	Gene Ontology IDs	MW [kDa]	# Unique Peptides	# of Peptides				# of PSMs				Abundance Ratio (log2)						Abundance Counts				Abundances
			NA	NA	NA	NA			Ctrl-Enr	Glu-Enr	Ctrl-FT	Glu-FT	Ctrl-Enr	Glu-Enr	Ctrl-FT	Glu-FT	(Glu-Enr)/(Ctrl-Enr)	(Ctrl-FT)/(Ctrl-Enr)	(Glu-FT)/(Ctrl-Enr)	(Ctrl-FT)/(Glu-Enr)	(Glu-FT)/(Glu-Enr)	(Glu-FT)/(Ctrl-FT)	Ctrl-Enr	Glu-Enr	Ctrl-FT	Glu-FT	Ctrl-Enr	Glu-Enr	Ctrl-FT	Glu-FT
High	Q80TR1	Adhesion G protein-coupled receptor L1 OS=Mus musculus (Mouse) OX=10090 GN=Adgrl1 PE=1 SV=2	axon [GO:0030424]; glutamatergic synapse [GO:0098978]; growth cone [GO:0030426]; neuron projection [GO:0043005]; plasma membrane [GO:0005886]; postsynaptic density [GO:0014069]; presynaptic membrane [GO:0042734]; synapse [GO:0045202]	carbohydrate binding [GO:0030246]; cell adhesion molecule binding [GO:0050839]; G protein-coupled receptor activity [GO:0004930]; latrotoxin receptor activity [GO:0016524]; toxic substance binding [GO:0015643]	axon [GO:0030424]; glutamatergic synapse [GO:0098978]; growth cone [GO:0030426]; neuron projection [GO:0043005]; plasma membrane [GO:0005886]; postsynaptic density [GO:0014069]; presynaptic membrane [GO:0042734]; synapse [GO:0045202]; carbohydrate binding [GO:0030246]; cell adhesion molecule binding [GO:0050839]; G protein-coupled receptor activity [GO:0004930]; latrotoxin receptor activity [GO:0…	GO:0004930; GO:0005886; GO:0007157; GO:0007166; GO:0007189; GO:0014069; GO:0015643; GO:0016524; GO:0030246; GO:0030424; GO:0030426; GO:0035584; GO:0042734; GO:0043005; GO:0045202; GO:0050839; GO:0051965; GO:0090129; GO:0098978	161.6	66	37	64	47	15	64	977	176	19	6.64	6.64	2.01	-1.36	-6.64	-5.74	49	84	53	19	1.39257e+09	7.67981e+11	298483724193	5595124554
High	Q8CI94	Glycogen phosphorylase, brain form OS=Mus musculus (Mouse) OX=10090 GN=Pygb PE=1 SV=3	axon [GO:0030424]; cytoplasm [GO:0005737]	carbohydrate binding [GO:0030246]; glycogen phosphorylase activity [GO:0008184]; identical protein binding [GO:0042802]; linear malto-oligosaccharide phosphorylase activity [GO:0102250]; organic cyclic compound binding [GO:0097159]; pyridoxal phosphate binding [GO:0030170]; SHG alpha-glucan phosphorylase activity [GO:0102499]	axon [GO:0030424]; cytoplasm [GO:0005737]; carbohydrate binding [GO:0030246]; glycogen phosphorylase activity [GO:0008184]; identical protein binding [GO:0042802]; linear malto-oligosaccharide phosphorylase activity [GO:0102250]; organic cyclic compound binding [GO:0097159]; pyridoxal phosphate binding [GO:0030170]; SHG alpha-glucan phosphorylase activity [GO:0102499]; glycogen catabolic process …	GO:0005737; GO:0005977; GO:0005980; GO:0008184; GO:0030170; GO:0030246; GO:0030424; GO:0042802; GO:0097159; GO:0102250; GO:0102499	96.7	45	29	NA	50	54	33	NA	76	80	-2	6.64	6.64	6.64	6.64	0.03	38	10	48	52	2.22997e+08	5.5871e+07	27673495690	28328832864
High	P40142	Transketolase OS=Mus musculus (Mouse) OX=10090 GN=Tkt PE=1 SV=1	cytosol [GO:0005829]; endoplasmic reticulum membrane [GO:0005789]; intracellular membrane-bounded organelle [GO:0043231]; myelin sheath [GO:0043209]; nuclear body [GO:0016604]; nucleoplasm [GO:0005654]; peroxisome [GO:0005777]	calcium ion binding [GO:0005509]; carbohydrate binding [GO:0030246]; magnesium ion binding [GO:0000287]; monosaccharide binding [GO:0048029]; protein homodimerization activity [GO:0042803]; thiamine pyrophosphate binding [GO:0030976]; transketolase activity [GO:0004802]	cytosol [GO:0005829]; endoplasmic reticulum membrane [GO:0005789]; intracellular membrane-bounded organelle [GO:0043231]; myelin sheath [GO:0043209]; nuclear body [GO:0016604]; nucleoplasm [GO:0005654]; peroxisome [GO:0005777]; calcium ion binding [GO:0005509]; carbohydrate binding [GO:0030246]; magnesium ion binding [GO:0000287]; monosaccharide binding [GO:0048029]; protein homodimerization acti…	GO:0000287; GO:0004802; GO:0005509; GO:0005654; GO:0005777; GO:0005789; GO:0005829; GO:0006098; GO:0009052; GO:0016604; GO:0030246; GO:0030976; GO:0040008; GO:0042803; GO:0043209; GO:0043231; GO:0046166; GO:0046390; GO:0048029; GO:1901159	67.6	38	22	NA	32	37	26	NA	55	58	-3.58	6.64	6.64	6.64	6.64	-0.17	29	3	28	36	1.56281e+08	1.31129e+07	27712841152	24671095206
High	P12960	Contactin-1 OS=Mus musculus (Mouse) OX=10090 GN=Cntn1 PE=1 SV=1	axon [GO:0030424]; membrane raft [GO:0045121]; myelin sheath [GO:0043209]; plasma membrane [GO:0005886]; postsynaptic membrane [GO:0045211]; presynaptic membrane [GO:0042734]	carbohydrate binding [GO:0030246]; cell-cell adhesion mediator activity [GO:0098632]	axon [GO:0030424]; membrane raft [GO:0045121]; myelin sheath [GO:0043209]; plasma membrane [GO:0005886]; postsynaptic membrane [GO:0045211]; presynaptic membrane [GO:0042734]; carbohydrate binding [GO:0030246]; cell-cell adhesion mediator activity [GO:0098632]; axon guidance [GO:0007411]; brain development [GO:0007420]; cell-cell adhesion [GO:0098609]; central nervous system myelin formation [GO:…	GO:0005886; GO:0007219; GO:0007411; GO:0007420; GO:0007626; GO:0010467; GO:0010628; GO:0010765; GO:0010976; GO:0021549; GO:0030246; GO:0030424; GO:0031175; GO:0032289; GO:0042552; GO:0042734; GO:0043209; GO:0045121; GO:0045211; GO:0050731; GO:0098609; GO:0098632	113.3	41	23	3	34	37	24	3	50	55	1.8	6.48	6.55	4.68	4.76	0.08	27	9	31	33	1.81673e+08	6.32205e+08	16186165114	17076310172
High	P47857	ATP-dependent 6-phosphofructokinase, muscle type OS=Mus musculus (Mouse) OX=10090 GN=Pfkm PE=1 SV=3	6-phosphofructokinase complex [GO:0005945]; apical plasma membrane [GO:0016324]; cytosol [GO:0005829]; membrane [GO:0016020]; nucleus [GO:0005634]; sperm principal piece [GO:0097228]	6-phosphofructokinase activity [GO:0003872]; AMP binding [GO:0016208]; ATP binding [GO:0005524]; carbohydrate binding [GO:0030246]; fructose binding [GO:0070061]; fructose-6-phosphate binding [GO:0070095]; identical protein binding [GO:0042802]; kinase binding [GO:0019900]; metal ion binding [GO:0046872]; monosaccharide binding [GO:0048029]; phosphofructokinase activity [GO:0008443]	6-phosphofructokinase complex [GO:0005945]; apical plasma membrane [GO:0016324]; cytosol [GO:0005829]; membrane [GO:0016020]; nucleus [GO:0005634]; sperm principal piece [GO:0097228]; 6-phosphofructokinase activity [GO:0003872]; AMP binding [GO:0016208]; ATP binding [GO:0005524]; carbohydrate binding [GO:0030246]; fructose binding [GO:0070061]; fructose-6-phosphate binding [GO:0070095]; identical…	GO:0003872; GO:0005524; GO:0005634; GO:0005829; GO:0005945; GO:0005980; GO:0006002; GO:0006096; GO:0008443; GO:0016020; GO:0016208; GO:0016324; GO:0019900; GO:0030246; GO:0030388; GO:0032024; GO:0042593; GO:0042802; GO:0045944; GO:0046716; GO:0046872; GO:0048029; GO:0061615; GO:0061621; GO:0070061; GO:0070095; GO:0093001; GO:0097228	85.2	34	24	1	33	35	29	1	49	53	-5.95	6.64	6.64	6.64	6.64	-0.23	18	1	29	28	8.3862e+07	1.35912e+06	16397583648	14007852768
High	P35564	Calnexin OS=Mus musculus (Mouse) OX=10090 GN=Canx PE=1 SV=1	axon [GO:0030424]; cytoplasm [GO:0005737]; dendrite cytoplasm [GO:0032839]; dendritic spine [GO:0043197]; endoplasmic reticulum [GO:0005783]; endoplasmic reticulum membrane [GO:0005789]; endoplasmic reticulum quality control compartment [GO:0044322]; glutamatergic synapse [GO:0098978]; lumenal side of endoplasmic reticulum membrane [GO:0098553]; melanosome [GO:0042470]; membrane [GO:0016020]; mit…	apolipoprotein binding [GO:0034185]; calcium ion binding [GO:0005509]; carbohydrate binding [GO:0030246]; ionotropic glutamate receptor binding [GO:0035255]; unfolded protein binding [GO:0051082]	axon [GO:0030424]; cytoplasm [GO:0005737]; dendrite cytoplasm [GO:0032839]; dendritic spine [GO:0043197]; endoplasmic reticulum [GO:0005783]; endoplasmic reticulum membrane [GO:0005789]; endoplasmic reticulum quality control compartment [GO:0044322]; glutamatergic synapse [GO:0098978]; lumenal side of endoplasmic reticulum membrane [GO:0098553]; melanosome [GO:0042470]; membrane [GO:0016020]; mit…	GO:0005509; GO:0005737; GO:0005783; GO:0005789; GO:0005790; GO:0005791; GO:0005840; GO:0006457; GO:0007568; GO:0016020; GO:0030246; GO:0030424; GO:0030433; GO:0031965; GO:0032839; GO:0032991; GO:0034185; GO:0035255; GO:0042470; GO:0043025; GO:0043197; GO:0043209; GO:0044233; GO:0044322; GO:0045211; GO:0048488; GO:0048787; GO:0051082; GO:0072583; GO:0098553; GO:0098978	67.2	31	15	5	26	27	17	5	40	42	-1.39	6.64	6.64	6.64	6.64	0.13	18	5	21	21	8.16551e+07	3.12013e+07	12111471212	13245874864
High	Q9WUB3	Glycogen phosphorylase, muscle form OS=Mus musculus (Mouse) OX=10090 GN=Pygm PE=1 SV=3	cytoplasm [GO:0005737]; sarcoplasmic reticulum [GO:0016529]; Z disc [GO:0030018]	AMP binding [GO:0016208]; carbohydrate binding [GO:0030246]; glycogen phosphorylase activity [GO:0008184]; linear malto-oligosaccharide phosphorylase activity [GO:0102250]; organic cyclic compound binding [GO:0097159]; pyridoxal phosphate binding [GO:0030170]; SHG alpha-glucan phosphorylase activity [GO:0102499]	cytoplasm [GO:0005737]; sarcoplasmic reticulum [GO:0016529]; Z disc [GO:0030018]; AMP binding [GO:0016208]; carbohydrate binding [GO:0030246]; glycogen phosphorylase activity [GO:0008184]; linear malto-oligosaccharide phosphorylase activity [GO:0102250]; organic cyclic compound binding [GO:0097159]; pyridoxal phosphate binding [GO:0030170]; SHG alpha-glucan phosphorylase activity [GO:0102499]; gl…	GO:0001666; GO:0005737; GO:0005977; GO:0005980; GO:0006874; GO:0008184; GO:0010033; GO:0016208; GO:0016529; GO:0030018; GO:0030170; GO:0030246; GO:0051591; GO:0097159; GO:0102250; GO:0102499	97.2	21	18	NA	29	26	19	NA	38	34	-6.64	6.64	6.64	6.64	6.64	-0.51	6	NA	11	8	1.02112e+07	NA	2551144336	1786701392
High	P14211	Calreticulin OS=Mus musculus (Mouse) OX=10090 GN=Calr PE=1 SV=1	acrosomal vesicle [GO:0001669]; cell surface [GO:0009986]; collagen-containing extracellular matrix [GO:0062023]; cortical granule [GO:0060473]; cytolytic granule [GO:0044194]; cytoplasm [GO:0005737]; cytosol [GO:0005829]; endoplasmic reticulum [GO:0005783]; endoplasmic reticulum lumen [GO:0005788]; endoplasmic reticulum membrane [GO:0005789]; endoplasmic reticulum quality control compartment [GO…	calcium ion binding [GO:0005509]; carbohydrate binding [GO:0030246]; hormone binding [GO:0042562]; integrin binding [GO:0005178]; iron ion binding [GO:0005506]; mRNA binding [GO:0003729]; nuclear androgen receptor binding [GO:0050681]; peptide binding [GO:0042277]; ubiquitin protein ligase binding [GO:0031625]; unfolded protein binding [GO:0051082]	acrosomal vesicle [GO:0001669]; cell surface [GO:0009986]; collagen-containing extracellular matrix [GO:0062023]; cortical granule [GO:0060473]; cytolytic granule [GO:0044194]; cytoplasm [GO:0005737]; cytosol [GO:0005829]; endoplasmic reticulum [GO:0005783]; endoplasmic reticulum lumen [GO:0005788]; endoplasmic reticulum membrane [GO:0005789]; endoplasmic reticulum quality control compartment [GO…	GO:0000122; GO:0001669; GO:0002502; GO:0003729; GO:0005178; GO:0005506; GO:0005509; GO:0005576; GO:0005615; GO:0005634; GO:0005635; GO:0005737; GO:0005783; GO:0005788; GO:0005789; GO:0005790; GO:0005794; GO:0005829; GO:0005844; GO:0005886; GO:0006457; GO:0006611; GO:0007283; GO:0008284; GO:0009410; GO:0009897; GO:0009986; GO:0010595; GO:0010628; GO:0016020; GO:0016529; GO:0017148; GO:0030246; GO:…	48	24	16	NA	20	19	19	NA	28	31	-3.45	6.64	6.64	6.64	6.64	-0.44	13	2	17	16	6.86571e+07	6.26241e+06	10405922880	7663153304
High	Q61361	Brevican core protein OS=Mus musculus (Mouse) OX=10090 GN=Bcan PE=1 SV=2	axon [GO:0030424]; axon initial segment [GO:0043194]; cell surface [GO:0009986]; dendrite [GO:0030425]; extracellular matrix [GO:0031012]; extracellular space [GO:0005615]; GABA-ergic synapse [GO:0098982]; glutamatergic synapse [GO:0098978]; node of Ranvier [GO:0033268]; perineuronal net [GO:0072534]; perisynaptic extracellular matrix [GO:0098966]; synapse [GO:0045202]	calcium ion binding [GO:0005509]; carbohydrate binding [GO:0030246]; hyaluronic acid binding [GO:0005540]	axon [GO:0030424]; axon initial segment [GO:0043194]; cell surface [GO:0009986]; dendrite [GO:0030425]; extracellular matrix [GO:0031012]; extracellular space [GO:0005615]; GABA-ergic synapse [GO:0098982]; glutamatergic synapse [GO:0098978]; node of Ranvier [GO:0033268]; perineuronal net [GO:0072534]; perisynaptic extracellular matrix [GO:0098966]; synapse [GO:0045202]; calcium ion binding [GO:00…	GO:0002052; GO:0005509; GO:0005540; GO:0005615; GO:0007160; GO:0009986; GO:0010001; GO:0021766; GO:0030246; GO:0030424; GO:0030425; GO:0031012; GO:0033268; GO:0043194; GO:0045202; GO:0060074; GO:0072534; GO:0098966; GO:0098978; GO:0098982; GO:1990138	95.8	27	16	NA	22	25	17	NA	25	29	0.03	6.16	6.63	6.12	6.6	0.48	17	1	12	17	6.49169e+07	66323680	4626356260	6434991344
High	Q93092	Transaldolase OS=Mus musculus (Mouse) OX=10090 GN=Taldo1 PE=1 SV=2	cytoplasm [GO:0005737]; cytosol [GO:0005829]; intracellular membrane-bounded organelle [GO:0043231]; nucleus [GO:0005634]	carbohydrate binding [GO:0030246]; identical protein binding [GO:0042802]; monosaccharide binding [GO:0048029]; transaldolase activity [GO:0004801]	cytoplasm [GO:0005737]; cytosol [GO:0005829]; intracellular membrane-bounded organelle [GO:0043231]; nucleus [GO:0005634]; carbohydrate binding [GO:0030246]; identical protein binding [GO:0042802]; monosaccharide binding [GO:0048029]; transaldolase activity [GO:0004801]; carbohydrate metabolic process [GO:0005975]; fructose 6-phosphate metabolic process [GO:0006002]; glyceraldehyde-3-phosphate me…	GO:0004801; GO:0005634; GO:0005737; GO:0005829; GO:0005975; GO:0006002; GO:0006098; GO:0009052; GO:0019682; GO:0030246; GO:0042802; GO:0043231; GO:0048029	37.4	19	10	NA	15	17	10	NA	19	21	-2.95	6.64	6.64	6.64	6.64	0.19	10	2	14	16	4.50985e+07	5.8262e+06	4738168564	5420644832
High	Q8BHN3	Neutral alpha-glucosidase AB OS=Mus musculus (Mouse) OX=10090 GN=Ganab PE=1 SV=1	endoplasmic reticulum [GO:0005783]; glucosidase II complex [GO:0017177]; Golgi apparatus [GO:0005794]; intracellular membrane-bounded organelle [GO:0043231]; melanosome [GO:0042470]	alpha-glucosidase activity [GO:0090599]; carbohydrate binding [GO:0030246]; glucan 1,3-alpha-glucosidase activity [GO:0033919]; glucosidase activity [GO:0015926]	endoplasmic reticulum [GO:0005783]; glucosidase II complex [GO:0017177]; Golgi apparatus [GO:0005794]; intracellular membrane-bounded organelle [GO:0043231]; melanosome [GO:0042470]; alpha-glucosidase activity [GO:0090599]; carbohydrate binding [GO:0030246]; glucan 1,3-alpha-glucosidase activity [GO:0033919]; glucosidase activity [GO:0015926]; carbohydrate metabolic process [GO:0005975]; N-glycan…	GO:0005783; GO:0005794; GO:0005975; GO:0006491; GO:0015926; GO:0017177; GO:0030246; GO:0033919; GO:0042470; GO:0043231; GO:0090599	106.8	24	3	NA	16	21	3	NA	19	23	-6.64	6.64	6.64	6.64	6.64	0.2	6	NA	7	9	2.81854e+07	NA	4331011968	4975699616
High	Q9DCD0	6-phosphogluconate dehydrogenase, decarboxylating OS=Mus musculus (Mouse) OX=10090 GN=Pgd PE=1 SV=3	cytosol [GO:0005829]; intracellular membrane-bounded organelle [GO:0043231]	carbohydrate binding [GO:0030246]; carboxylic acid binding [GO:0031406]; NADP binding [GO:0050661]; phosphogluconate dehydrogenase (decarboxylating) activity [GO:0004616]	cytosol [GO:0005829]; intracellular membrane-bounded organelle [GO:0043231]; carbohydrate binding [GO:0030246]; carboxylic acid binding [GO:0031406]; NADP binding [GO:0050661]; phosphogluconate dehydrogenase (decarboxylating) activity [GO:0004616]; carbohydrate metabolic process [GO:0005975]; D-gluconate catabolic process [GO:0046177]; D-gluconate metabolic process [GO:0019521]; NADP metabolic pr…	GO:0004616; GO:0005829; GO:0005975; GO:0006098; GO:0006739; GO:0009051; GO:0019322; GO:0019521; GO:0030246; GO:0031406; GO:0043231; GO:0046177; GO:0050661	53.2	18	7	NA	13	15	7	NA	15	16	-1.64	6.64	6.64	6.64	6.64	0.54	8	1	5	10	1.35864e+07	4355094	1786780064	2593530364
High	P70699	Lysosomal alpha-glucosidase OS=Mus musculus (Mouse) OX=10090 GN=Gaa PE=1 SV=2	autolysosome lumen [GO:0120282]; intracellular membrane-bounded organelle [GO:0043231]; lysosomal membrane [GO:0005765]; lysosome [GO:0005764]; membrane [GO:0016020]	alpha-1,4-glucosidase activity [GO:0004558]; alpha-glucosidase activity [GO:0090599]; carbohydrate binding [GO:0030246]; glucan 1,6-alpha-glucosidase activity [GO:0043896]; maltose alpha-glucosidase activity [GO:0032450]	autolysosome lumen [GO:0120282]; intracellular membrane-bounded organelle [GO:0043231]; lysosomal membrane [GO:0005765]; lysosome [GO:0005764]; membrane [GO:0016020]; alpha-1,4-glucosidase activity [GO:0004558]; alpha-glucosidase activity [GO:0090599]; carbohydrate binding [GO:0030246]; glucan 1,6-alpha-glucosidase activity [GO:0043896]; maltose alpha-glucosidase activity [GO:0032450]; aorta deve…	GO:0002026; GO:0002086; GO:0003007; GO:0004558; GO:0005764; GO:0005765; GO:0005977; GO:0005980; GO:0006941; GO:0007040; GO:0007626; GO:0009888; GO:0016020; GO:0030246; GO:0032450; GO:0035904; GO:0043181; GO:0043231; GO:0043896; GO:0046716; GO:0050884; GO:0050885; GO:0060048; GO:0061723; GO:0090599; GO:0120282	106.2	15	6	NA	11	13	6	NA	11	14	-2.04	6.64	6.64	6.64	6.64	0	7	1	6	8	1.03377e+07	2.51175e+06	1805901504	1805002176
High	Q00612	Glucose-6-phosphate 1-dehydrogenase X OS=Mus musculus (Mouse) OX=10090 GN=G6pdx PE=1 SV=3	centriolar satellite [GO:0034451]; cytoplasm [GO:0005737]; cytoplasmic side of plasma membrane [GO:0009898]; cytosol [GO:0005829]; intracellular membrane-bounded organelle [GO:0043231]; nucleus [GO:0005634]	carbohydrate binding [GO:0030246]; glucose binding [GO:0005536]; glucose-6-phosphate dehydrogenase activity [GO:0004345]; identical protein binding [GO:0042802]; NADP binding [GO:0050661]; protein homodimerization activity [GO:0042803]	centriolar satellite [GO:0034451]; cytoplasm [GO:0005737]; cytoplasmic side of plasma membrane [GO:0009898]; cytosol [GO:0005829]; intracellular membrane-bounded organelle [GO:0043231]; nucleus [GO:0005634]; carbohydrate binding [GO:0030246]; glucose binding [GO:0005536]; glucose-6-phosphate dehydrogenase activity [GO:0004345]; identical protein binding [GO:0042802]; NADP binding [GO:0050661]; pr…	GO:0001998; GO:0002033; GO:0004345; GO:0005536; GO:0005634; GO:0005737; GO:0005829; GO:0006006; GO:0006098; GO:0006695; GO:0006739; GO:0006740; GO:0006741; GO:0006749; GO:0006979; GO:0009051; GO:0009898; GO:0010734; GO:0019322; GO:0030246; GO:0034451; GO:0034599; GO:0040014; GO:0042802; GO:0042803; GO:0043231; GO:0043249; GO:0043523; GO:0045471; GO:0046390; GO:0048821; GO:0050661; GO:0051156; GO:…	59.2	12	2	NA	9	8	2	NA	11	9	-6.64	6.64	6.64	6.64	6.64	-1.31	1	NA	3	4	829034	NA	777515164	313111092
High	Q80UW2	F-box only protein 2 OS=Mus musculus (Mouse) OX=10090 GN=Fbxo2 PE=1 SV=1	cytoplasm [GO:0005737]; cytosol [GO:0005829]; dendritic spine [GO:0043197]; endoplasmic reticulum [GO:0005783]; extrinsic component of postsynaptic membrane [GO:0098890]; glutamatergic synapse [GO:0098978]; SCF ubiquitin ligase complex [GO:0019005]	amyloid-beta binding [GO:0001540]; carbohydrate binding [GO:0030246]; denatured protein binding [GO:0031249]	cytoplasm [GO:0005737]; cytosol [GO:0005829]; dendritic spine [GO:0043197]; endoplasmic reticulum [GO:0005783]; extrinsic component of postsynaptic membrane [GO:0098890]; glutamatergic synapse [GO:0098978]; SCF ubiquitin ligase complex [GO:0019005]; amyloid-beta binding [GO:0001540]; carbohydrate binding [GO:0030246]; denatured protein binding [GO:0031249]; glycoprotein catabolic process [GO:0006…	GO:0001540; GO:0005737; GO:0005783; GO:0005829; GO:0006511; GO:0006516; GO:0008285; GO:0016567; GO:0019005; GO:0030246; GO:0030433; GO:0031146; GO:0031249; GO:0031396; GO:0043197; GO:0098890; GO:0098978; GO:0099576	33.7	6	3	NA	5	5	3	NA	7	7	-6.64	6.64	6.64	6.64	6.64	0.17	3	NA	3	4	4.02127e+06	NA	960186064	1077348980
High	P20917	Myelin-associated glycoprotein OS=Mus musculus (Mouse) OX=10090 GN=Mag PE=1 SV=3	compact myelin [GO:0043218]; cytoplasm [GO:0005737]; membrane raft [GO:0045121]; mesaxon [GO:0097453]; myelin sheath [GO:0043209]; myelin sheath adaxonal region [GO:0035749]; paranode region of axon [GO:0033270]; plasma membrane [GO:0005886]; Schmidt-Lanterman incisure [GO:0043220]	carbohydrate binding [GO:0030246]; ganglioside GT1b binding [GO:1905576]; protein homodimerization activity [GO:0042803]; protein kinase binding [GO:0019901]; sialic acid binding [GO:0033691]; signaling receptor binding [GO:0005102]	compact myelin [GO:0043218]; cytoplasm [GO:0005737]; membrane raft [GO:0045121]; mesaxon [GO:0097453]; myelin sheath [GO:0043209]; myelin sheath adaxonal region [GO:0035749]; paranode region of axon [GO:0033270]; plasma membrane [GO:0005886]; Schmidt-Lanterman incisure [GO:0043220]; carbohydrate binding [GO:0030246]; ganglioside GT1b binding [GO:1905576]; protein homodimerization activity [GO:004…	GO:0005102; GO:0005737; GO:0005886; GO:0007155; GO:0010977; GO:0019226; GO:0019901; GO:0022010; GO:0030246; GO:0030517; GO:0031103; GO:0031643; GO:0032289; GO:0033270; GO:0033691; GO:0035749; GO:0042552; GO:0042803; GO:0043209; GO:0043218; GO:0043220; GO:0043524; GO:0045121; GO:0045665; GO:0048711; GO:0071260; GO:0097453; GO:0098742; GO:1905576	69.3	8	1	NA	6	6	1	NA	8	7	-6.64	6.64	6.64	6.64	6.64	-1.01	1	NA	4	3	822396	NA	711679172	352855844
High	F8VPN4	Amylo-1,6-glucosidase, 4-alpha-glucanotransferase OS=Mus musculus (Mouse) OX=10090 GN=Agl PE=1 SV=1	cytoplasm [GO:0005737]; cytosol [GO:0005829]; inclusion body [GO:0016234]; nucleus [GO:0005634]; sarcoplasmic reticulum [GO:0016529]	4-alpha-glucanotransferase activity [GO:0004134]; amylo-alpha-1,6-glucosidase activity [GO:0004135]; beta-maltose 4-alpha-glucanotransferase activity [GO:0102500]; carbohydrate binding [GO:0030246]; glycogen debranching enzyme activity [GO:0004133]; polysaccharide binding [GO:0030247]; polyubiquitin modification-dependent protein binding [GO:0031593]	cytoplasm [GO:0005737]; cytosol [GO:0005829]; inclusion body [GO:0016234]; nucleus [GO:0005634]; sarcoplasmic reticulum [GO:0016529]; 4-alpha-glucanotransferase activity [GO:0004134]; amylo-alpha-1,6-glucosidase activity [GO:0004135]; beta-maltose 4-alpha-glucanotransferase activity [GO:0102500]; carbohydrate binding [GO:0030246]; glycogen debranching enzyme activity [GO:0004133]; polysaccharide …	GO:0004133; GO:0004134; GO:0004135; GO:0005634; GO:0005737; GO:0005829; GO:0005977; GO:0005978; GO:0005980; GO:0007584; GO:0009725; GO:0016234; GO:0016529; GO:0030246; GO:0030247; GO:0031593; GO:0051384; GO:0102500	174.2	8	2	NA	5	7	2	NA	5	7	-6.64	6.64	6.64	6.64	6.64	0.1	2	NA	2	2	934368	NA	111982284	120230416
High	Q8VED9	Galectin-related protein OS=Mus musculus (Mouse) OX=10090 GN=Lgalsl PE=1 SV=1	collagen-containing extracellular matrix [GO:0062023]	carbohydrate binding [GO:0030246]	collagen-containing extracellular matrix [GO:0062023]; carbohydrate binding [GO:0030246]	GO:0030246; GO:0062023	18.9	7	2	NA	3	7	2	NA	3	8	-6.64	5.09	6.49	6.64	6.64	1.4	3	NA	1	2	4.15153e+06	NA	141268960	373703764
High	P63089	Pleiotrophin OS=Mus musculus (Mouse) OX=10090 GN=Ptn PE=1 SV=1	basement membrane [GO:0005604]; cell surface [GO:0009986]; cytoplasm [GO:0005737]; endoplasmic reticulum [GO:0005783]; extracellular matrix [GO:0031012]; extracellular region [GO:0005576]; extracellular space [GO:0005615]; membrane [GO:0016020]; neuromuscular junction [GO:0031594]; perinuclear region of cytoplasm [GO:0048471]; plasma membrane [GO:0005886]; postsynapse [GO:0098794]; presynapse [GO…	carbohydrate binding [GO:0030246]; chondroitin sulfate binding [GO:0035374]; chondroitin sulfate proteoglycan binding [GO:0035373]; glycosaminoglycan binding [GO:0005539]; growth factor activity [GO:0008083]; heparan sulfate binding [GO:1904399]; heparin binding [GO:0008201]; integrin binding [GO:0005178]; molecular function activator activity [GO:0140677]; protein kinase binding [GO:0019901]; pr…	basement membrane [GO:0005604]; cell surface [GO:0009986]; cytoplasm [GO:0005737]; endoplasmic reticulum [GO:0005783]; extracellular matrix [GO:0031012]; extracellular region [GO:0005576]; extracellular space [GO:0005615]; membrane [GO:0016020]; neuromuscular junction [GO:0031594]; perinuclear region of cytoplasm [GO:0048471]; plasma membrane [GO:0005886]; postsynapse [GO:0098794]; presynapse [GO…	GO:0001503; GO:0002232; GO:0002690; GO:0004864; GO:0005178; GO:0005539; GO:0005576; GO:0005604; GO:0005615; GO:0005737; GO:0005783; GO:0005886; GO:0007229; GO:0007406; GO:0007612; GO:0007613; GO:0008083; GO:0008201; GO:0008284; GO:0008360; GO:0009986; GO:0010594; GO:0010811; GO:0010976; GO:0010996; GO:0016020; GO:0016525; GO:0019901; GO:0030246; GO:0030282; GO:0030336; GO:0030501; GO:0031012; GO:…	18.9	6	1	6	1	NA	1	8	1	NA	6.64	NA	6.64	-6.64	-0.19	6.64	NA	3	NA	1	NA	66158224	NA	57983784
High	Q8VDP6	CDP-diacylglycerol--inositol 3-phosphatidyltransferase OS=Mus musculus (Mouse) OX=10090 GN=Cdipt PE=1 SV=1	endoplasmic reticulum membrane [GO:0005789]; Golgi apparatus [GO:0005794]; membrane [GO:0016020]; plasma membrane [GO:0005886]	alcohol binding [GO:0043178]; carbohydrate binding [GO:0030246]; CDP-diacylglycerol-inositol 3-phosphatidyltransferase activity [GO:0003881]; diacylglycerol binding [GO:0019992]; manganese ion binding [GO:0030145]	endoplasmic reticulum membrane [GO:0005789]; Golgi apparatus [GO:0005794]; membrane [GO:0016020]; plasma membrane [GO:0005886]; alcohol binding [GO:0043178]; carbohydrate binding [GO:0030246]; CDP-diacylglycerol-inositol 3-phosphatidyltransferase activity [GO:0003881]; diacylglycerol binding [GO:0019992]; manganese ion binding [GO:0030145]; CDP-diacylglycerol metabolic process [GO:0046341]; phosp…	GO:0003881; GO:0005789; GO:0005794; GO:0005886; GO:0006661; GO:0016020; GO:0019992; GO:0030145; GO:0030246; GO:0043178; GO:0046341	23.6	3	2	NA	2	3	2	NA	2	3	-6.64	6.64	6.64	6.64	6.64	0.91	1	NA	2	3	1.35754e+06	NA	302257632	567322720
High	P55066	Neurocan core protein OS=Mus musculus (Mouse) OX=10090 GN=Ncan PE=1 SV=1	extracellular space [GO:0005615]; GABA-ergic synapse [GO:0098982]; glutamatergic synapse [GO:0098978]; perineuronal net [GO:0072534]; perisynaptic extracellular matrix [GO:0098966]; plasma membrane [GO:0005886]; synapse [GO:0045202]	calcium ion binding [GO:0005509]; carbohydrate binding [GO:0030246]; hyaluronic acid binding [GO:0005540]	extracellular space [GO:0005615]; GABA-ergic synapse [GO:0098982]; glutamatergic synapse [GO:0098978]; perineuronal net [GO:0072534]; perisynaptic extracellular matrix [GO:0098966]; plasma membrane [GO:0005886]; synapse [GO:0045202]; calcium ion binding [GO:0005509]; carbohydrate binding [GO:0030246]; hyaluronic acid binding [GO:0005540]; cell adhesion [GO:0007155]; glial cell differentiation [GO…	GO:0002052; GO:0005509; GO:0005540; GO:0005615; GO:0005886; GO:0007155; GO:0010001; GO:0030246; GO:0045202; GO:0050804; GO:0051823; GO:0072534; GO:0098966; GO:0098978; GO:0098982; GO:0099175	137.1	5	NA	NA	2	4	NA	NA	3	4	NA	6.64	6.64	6.64	6.64	0.61	NA	NA	2	3	NA	NA	240324264	366687976
High	Q91W89	Alpha-mannosidase 2C1 OS=Mus musculus (Mouse) OX=10090 GN=Man2c1 PE=1 SV=1	cytosol [GO:0005829]; nucleoplasm [GO:0005654]	alpha-mannosidase activity [GO:0004559]; carbohydrate binding [GO:0030246]; metal ion binding [GO:0046872]	cytosol [GO:0005829]; nucleoplasm [GO:0005654]; alpha-mannosidase activity [GO:0004559]; carbohydrate binding [GO:0030246]; metal ion binding [GO:0046872]; mannose metabolic process [GO:0006013]; oligosaccharide catabolic process [GO:0009313]	GO:0004559; GO:0005654; GO:0005829; GO:0006013; GO:0009313; GO:0030246; GO:0046872	115.6	5	NA	NA	1	4	NA	NA	1	5	-6.64	3.94	6.64	6.64	6.64	5.99	1	NA	1	3	230750	NA	3.53374e+06	2.25135e+08
High	Q80TS3	Adhesion G protein-coupled receptor L3 OS=Mus musculus (Mouse) OX=10090 GN=Adgrl3 PE=1 SV=3	axon [GO:0030424]; cell-cell junction [GO:0005911]; glutamatergic synapse [GO:0098978]; plasma membrane [GO:0005886]; postsynaptic membrane [GO:0045211]; Schaffer collateral - CA1 synapse [GO:0098685]	calcium ion binding [GO:0005509]; carbohydrate binding [GO:0030246]; G protein-coupled receptor activity [GO:0004930]	axon [GO:0030424]; cell-cell junction [GO:0005911]; glutamatergic synapse [GO:0098978]; plasma membrane [GO:0005886]; postsynaptic membrane [GO:0045211]; Schaffer collateral - CA1 synapse [GO:0098685]; calcium ion binding [GO:0005509]; carbohydrate binding [GO:0030246]; G protein-coupled receptor activity [GO:0004930]; adenylate cyclase-activating G protein-coupled receptor signaling pathway [GO:…	GO:0001764; GO:0004930; GO:0005509; GO:0005886; GO:0005911; GO:0007166; GO:0007189; GO:0007416; GO:0007420; GO:0030246; GO:0030424; GO:0031987; GO:0042220; GO:0045211; GO:0050808; GO:0051965; GO:0098685; GO:0098742; GO:0098880; GO:0098978	171	4	NA	2	2	NA	NA	3	2	NA	6.64	NA	NA	-6.64	-6.64	NA	NA	2	NA	NA	NA	3.39866e+07	NA	NA
High	Q9JKF6	Nectin-1 OS=Mus musculus (Mouse) OX=10090 GN=Nectin1 PE=1 SV=3	adherens junction [GO:0005912]; apical junction complex [GO:0043296]; axon [GO:0030424]; cell-cell contact zone [GO:0044291]; dendrite [GO:0030425]; growth cone membrane [GO:0032584]; hippocampal mossy fiber to CA3 synapse [GO:0098686]; intracellular membrane-bounded organelle [GO:0043231]; membrane [GO:0016020]; neuron projection [GO:0043005]; plasma membrane [GO:0005886]; presynaptic active zon…	carbohydrate binding [GO:0030246]; cell adhesion molecule binding [GO:0050839]; identical protein binding [GO:0042802]; protein homodimerization activity [GO:0042803]; protein-containing complex binding [GO:0044877]; signaling receptor activity [GO:0038023]; virion binding [GO:0046790]	adherens junction [GO:0005912]; apical junction complex [GO:0043296]; axon [GO:0030424]; cell-cell contact zone [GO:0044291]; dendrite [GO:0030425]; growth cone membrane [GO:0032584]; hippocampal mossy fiber to CA3 synapse [GO:0098686]; intracellular membrane-bounded organelle [GO:0043231]; membrane [GO:0016020]; neuron projection [GO:0043005]; plasma membrane [GO:0005886]; presynaptic active zon…	GO:0002089; GO:0002934; GO:0005886; GO:0005912; GO:0006826; GO:0007156; GO:0007157; GO:0007411; GO:0016020; GO:0030246; GO:0030424; GO:0030425; GO:0032584; GO:0038023; GO:0042802; GO:0042803; GO:0043005; GO:0043231; GO:0043296; GO:0044291; GO:0044877; GO:0045202; GO:0046718; GO:0046790; GO:0048593; GO:0048787; GO:0050807; GO:0050839; GO:0051963; GO:0060041; GO:0070166; GO:0098609; GO:0098686; GO:…	57	2	NA	NA	2	2	NA	NA	2	2	NA	6.64	6.64	6.64	6.64	1.54	NA	NA	1	2	NA	NA	20529104	59804786
